# Supplementary material for: 4,5-Diiodo-2-phenyl-1H-imidazole
Source: Acta Crystallogr Sect E Struct Rep Online. 2012 Jan 31;68(Pt 2):o553–4. doi: 10.1107/S1600536812003017 (PMC3275288; doi:10.1107/S1600536812003017)
Supplement: Supplementary file 1 [file e-68-0o553-sup1.cif]

##############################################################################
#                                                                            #
# This CIF contains the data in a paper accepted for publication in          #
# Acta Crystallographica Section E. It conforms to the requirements of       #
# Notes for Authors for Acta Crystallographica Section E, and has been       #
# peer reviewed under the auspices of the IUCr Commission on Journals.       #
#                                                                            #
# Full details of the Crystallographic Information File format               #
# are given in the paper "The Crystallographic Information File (CIF):       #
# a New Standard Archive File for Crystallography" by S. R. Hall, F. H.      #
# Allen and I. D. Brown [Acta Cryst. (1991), A47, 655-685].                  #
#                                                                            #
# The current version of the core CIF dictionary is obtainable from          #
# ftp://ftp.iucr.org/pub/cif_core.dic.                                       #
#                                                                            #
# Software is freely available for graphical display of the structure(s)     #
# in this CIF. For information consult the CIF software page                 #
# http://www.iucr.org/resources/cif/software.                                #
#                                                                            #
# This file may be used for bona fide research purposes within the           #
# scientific community so long as proper attribution is given to the journal # 
# article from which it was obtained.                                        #
#                                                                            #
##############################################################################
data_I
_audit_creation_method     SHELXL-97
_chemical_name_systematic
;
4,5-Diiodo-2-phenyl-1<i>H</i>-imidazole
;
_chemical_name_common     ?
_chemical_formula_moiety     'C9 H6 I2 N2'
_chemical_formula_sum     'C9 H6 I2 N2'
_chemical_formula_iupac     'C9 H6 I2 N2'
_chemical_formula_weight     395.96
_chemical_melting_point     '472'
_symmetry_cell_setting     orthorhombic
_symmetry_space_group_name_H-M     'A b a 2'
_symmetry_space_group_name_Hall     'A 2 -2ac'
loop_
    _symmetry_equiv_pos_as_xyz
    'x, y, z'
    '-x, -y, z'
    '-x+1/2, y+1/2, z'
    'x+1/2, -y+1/2, z'
    'x, y+1/2, z+1/2'
    '-x, -y+1/2, z+1/2'
    '-x+1/2, y+1, z+1/2'
    'x+1/2, -y+1, z+1/2'
_cell_length_a     31.0150(6)
_cell_length_b     17.5010(5)
_cell_length_c     8.0461(9)
_cell_angle_alpha     90.00
_cell_angle_beta     90.00
_cell_angle_gamma     90.00
_cell_volume     4367.4(5)
_cell_formula_units_Z     16
_cell_measurement_reflns_used     20579
_cell_measurement_theta_min     1
_cell_measurement_theta_max     27.5
_cell_measurement_temperature     150.0(10)
_exptl_crystal_description     'needle'
_exptl_crystal_colour     'colourless'
_exptl_crystal_size_max     0.45
_exptl_crystal_size_mid     0.16
_exptl_crystal_size_min     0.07
_exptl_crystal_density_diffrn     2.409
_exptl_crystal_density_meas     ?
_exptl_crystal_density_method     'not measured'
_exptl_crystal_F_000     2880
loop_
    _exptl_crystal_face_index_h
    _exptl_crystal_face_index_k
    _exptl_crystal_face_index_l
    _exptl_crystal_face_perp_dist
    0 0 1 0.037
    0 0 -1 0.035
    -1 1 0 0.031
    1 -1 0 0.082
    -1 -1 0 0.118
    0 1 0 0.149
    1 1 0 0.170
_exptl_absorpt_coefficient_mu     5.717
_exptl_absorpt_correction_type     gaussian
_exptl_absorpt_process_details
;
(Coppens, 1970)
;
_exptl_absorpt_correction_T_min     0.256
_exptl_absorpt_correction_T_max     0.675
_diffrn_ambient_temperature     150.0(10)
_diffrn_radiation_type     MoK\a
_diffrn_radiation_wavelength     0.71073
_diffrn_radiation_source     'fine-focus sealed tube'
_diffrn_radiation_monochromator     graphite
_diffrn_measurement_device_type     'Bruker--Nonius KappaCCD area-detector'
_diffrn_measurement_method     '\f and \w scans to fill the Ewald sphere'
_diffrn_detector_area_resol_mean     9.091
_diffrn_reflns_number     20468
_diffrn_reflns_av_R_equivalents     0.0580
_diffrn_reflns_av_sigmaI/netI     0.0435
_diffrn_reflns_theta_min     2.33
_diffrn_reflns_theta_max     27.50
_diffrn_reflns_theta_full     27.50
_diffrn_measured_fraction_theta_max     0.995
_diffrn_measured_fraction_theta_full     0.995
_diffrn_reflns_limit_h_min     -39
_diffrn_reflns_limit_h_max     40
_diffrn_reflns_limit_k_min     -22
_diffrn_reflns_limit_k_max     19
_diffrn_reflns_limit_l_min     -9
_diffrn_reflns_limit_l_max     10
_diffrn_standards_number     0
_diffrn_standards_interval_count     ?
_diffrn_standards_interval_time     ?
_diffrn_standards_decay_%     ?
_refine_special_details
;
 Refinement of F^2^ against ALL reflections.  The weighted R-factor wR and
 goodness of fit S are based on F^2^, conventional R-factors R are based
 on F, with F set to zero for negative F^2^. The threshold expression of
 F^2^ > 2sigma(F^2^) is used only for calculating R-factors(gt) etc. and is
 not relevant to the choice of reflections for refinement.  R-factors based
 on F^2^ are statistically about twice as large as those based on F, and R-
 factors based on ALL data will be even larger.
;
_reflns_number_total     4914
_reflns_number_gt     4499
_reflns_threshold_expression     I>2sigma(I)
_refine_ls_structure_factor_coef     Fsqd
_refine_ls_matrix_type     full
_refine_ls_R_factor_all     0.0362
_refine_ls_R_factor_gt     0.0289
_refine_ls_wR_factor_gt     0.0497
_refine_ls_wR_factor_ref     0.0513
_refine_ls_goodness_of_fit_ref     1.037
_refine_ls_restrained_S_all     1.037
_refine_ls_number_reflns     4914
_refine_ls_number_parameters     235
_refine_ls_number_restraints     1
_refine_ls_hydrogen_treatment     constr
_refine_ls_weighting_scheme     calc
_refine_ls_weighting_details
         'calc w=1/[\s^2^(Fo^2^)+(0.0196P)^2^+8.5806P] where P=(Fo^2^+2Fc^2^)/3'
_atom_sites_solution_hydrogens     geom
_atom_sites_solution_primary     direct
_atom_sites_solution_secondary     difmap
_refine_ls_shift/su_max     0.001
_refine_ls_shift/su_mean     0.000
_refine_diff_density_max     0.632
_refine_diff_density_min     -0.630
_refine_ls_extinction_method     none
_refine_ls_extinction_coef     ?
_refine_ls_abs_structure_details     'Flack (1983), 2233 Friedel pairs'
_refine_ls_abs_structure_Flack     0.01(3)
loop_
    _atom_type_symbol
    _atom_type_description
    _atom_type_scat_dispersion_real
    _atom_type_scat_dispersion_imag
    _atom_type_scat_source
    'C' 'C' 0.0033 0.0016
                         'International Tables Vol C Tables 4.2.6.8 and 6.1.1.4'
    'H' 'H' 0.0000 0.0000
                         'International Tables Vol C Tables 4.2.6.8 and 6.1.1.4'
    'N' 'N' 0.0061 0.0033
                         'International Tables Vol C Tables 4.2.6.8 and 6.1.1.4'
    'I' 'I' -0.4742 1.8119
                         'International Tables Vol C Tables 4.2.6.8 and 6.1.1.4'
_computing_data_collection
                    'COLLECT (Hooft, 1998) and DENZO (Otwinowski & Minor, 1997)'
_computing_cell_refinement
                    'COLLECT (Hooft, 1998) and DENZO (Otwinowski & Minor, 1997)'
_computing_data_reduction
                    'COLLECT (Hooft, 1998) and DENZO (Otwinowski & Minor, 1997)'
_computing_structure_solution     'SIR92 (Altomare <i>et al.</i>, 1994)'
_computing_structure_refinement     'SHELXL97 (Sheldrick, 2008)'
_computing_molecular_graphics     'PLATON (Spek, 2009)'
_computing_publication_material     'SHELXL97 (Sheldrick, 2008)'
loop_
    _atom_site_type_symbol
    _atom_site_label
    _atom_site_fract_x
    _atom_site_fract_y
    _atom_site_fract_z
    _atom_site_U_iso_or_equiv
    _atom_site_adp_type
    _atom_site_calc_flag
    _atom_site_refinement_flags
    _atom_site_occupancy
    _atom_site_symmetry_multiplicity
    _atom_site_disorder_assembly
    _atom_site_disorder_group
    I I3 0.239603(10) 0.127609(18) 0.00147(5) 0.02406(8) Uani d . 1 1 . .
    I I2 0.185474(11) 0.465127(18) 0.86344(5) 0.02557(9) Uani d . 1 1 . .
    I I1 0.142369(12) 0.262855(18) 0.73764(5) 0.02639(9) Uani d . 1 1 . .
    I I4 0.225974(10) 0.324363(17) 0.26443(4) 0.02035(8) Uani d . 1 1 . .
    N N1 0.11736(13) 0.3687(2) 0.4558(5) 0.0172(9) Uani d . 1 1 . .
    N N3 0.14573(13) 0.1439(2) 0.0814(5) 0.0160(8) Uani d . 1 1 . .
    C C14 0.05141(17) 0.1305(3) 0.0519(7) 0.0210(12) Uani d . 1 1 . .
    H H14 0.0683 0.1040 -0.0242 0.025 Uiso d R 1 1 . .
    C C9 0.11213(17) 0.5450(3) 0.2022(6) 0.0217(12) Uani d . 1 1 . .
    H H9 0.1321 0.5741 0.2610 0.026 Uiso d R 1 1 . .
    C C3 0.15163(16) 0.4339(3) 0.6553(6) 0.0166(10) Uani d . 1 1 . .
    C C1 0.11925(16) 0.4415(3) 0.4126(6) 0.0153(10) Uani d . 1 1 . .
    C C4 0.10087(15) 0.4731(2) 0.2585(7) 0.0178(10) Uani d . 1 1 . .
    C C13 0.07108(16) 0.1796(3) 0.1643(6) 0.0151(10) Uani d . 1 1 . .
    C C11 0.18543(15) 0.1775(3) 0.1070(6) 0.0163(10) Uani d . 1 1 . .
    C C2 0.13758(15) 0.3637(3) 0.6074(6) 0.0146(10) Uani d . 1 1 . .
    C C12 0.18168(16) 0.2429(3) 0.1949(6) 0.0170(10) Uani d . 1 1 . .
    C C10 0.11796(16) 0.1907(3) 0.1591(6) 0.0150(10) Uani d . 1 1 . .
    N N2 0.13961(13) 0.4833(2) 0.5321(5) 0.0184(9) Uani d . 1 1 . .
    H H2 0.1441 0.5318 0.5297 0.022 Uiso d R 1 1 . .
    C C18 0.04545(16) 0.2180(3) 0.2794(7) 0.0219(11) Uani d . 1 1 . .
    H H18 0.0582 0.2511 0.3556 0.026 Uiso d R 1 1 . .
    C C5 0.07161(18) 0.4297(3) 0.1697(7) 0.0269(13) Uani d . 1 1 . .
    H H5 0.0637 0.3815 0.2079 0.032 Uiso d R 1 1 . .
    C C16 -0.01789(19) 0.1579(3) 0.1692(8) 0.0301(14) Uani d . 1 1 . .
    H H16 -0.0476 0.1507 0.1714 0.036 Uiso d R 1 1 . .
    N N4 0.13889(12) 0.2501(2) 0.2280(6) 0.0147(8) Uani d . 1 1 . .
    H H4 0.1273 0.2867 0.2834 0.018 Uiso d R 1 1 . .
    C C17 0.00127(17) 0.2077(3) 0.2786(8) 0.0296(13) Uani d . 1 1 . .
    H H17 -0.0156 0.2343 0.3548 0.035 Uiso d R 1 1 . .
    C C15 0.00750(18) 0.1195(3) 0.0545(8) 0.0284(13) Uani d . 1 1 . .
    H H15 -0.0053 0.0865 -0.0215 0.034 Uiso d R 1 1 . .
    C C8 0.0937(2) 0.5739(3) 0.0577(7) 0.0313(14) Uani d . 1 1 . .
    H H8 0.1005 0.6230 0.0224 0.038 Uiso d R 1 1 . .
    C C7 0.0656(2) 0.5299(3) -0.0314(8) 0.0343(15) Uani d . 1 1 . .
    H H7 0.0542 0.5487 -0.1302 0.041 Uiso d R 1 1 . .
    C C6 0.0541(2) 0.4581(3) 0.0261(8) 0.0347(15) Uani d . 1 1 . .
    H H6 0.0350 0.4285 -0.0352 0.042 Uiso d R 1 1 . .
loop_
    _atom_site_aniso_label
    _atom_site_aniso_U_11
    _atom_site_aniso_U_22
    _atom_site_aniso_U_33
    _atom_site_aniso_U_12
    _atom_site_aniso_U_13
    _atom_site_aniso_U_23
    I3 0.02447(18) 0.02458(16) 0.02313(18) 0.00572(12) 0.00691(17) -0.00173(16)
    I2 0.03117(19) 0.02441(17) 0.02114(18) 0.00247(14) -0.01031(16) -0.00504(16)
    I1 0.0322(2) 0.01704(15) 0.0299(2) -0.00235(14) -0.00951(16) 0.00849(16)
    I4 0.01828(16) 0.01997(15) 0.02279(17) -0.00410(12) -0.00100(14)
                                                                    -0.00314(15)
    N1 0.019(2) 0.012(2) 0.020(2) 0.0002(16) -0.0024(17) -0.0020(17)
    N3 0.022(2) 0.0113(19) 0.014(2) 0.0012(16) -0.0021(17) -0.0004(17)
    C14 0.023(3) 0.019(3) 0.021(3) 0.003(2) -0.003(2) -0.002(2)
    C9 0.030(3) 0.018(3) 0.017(3) -0.003(2) -0.001(2) 0.000(2)
    C3 0.016(2) 0.017(2) 0.017(3) -0.0009(19) -0.002(2) 0.001(2)
    C1 0.019(3) 0.013(2) 0.014(3) -0.0019(19) -0.0007(19) 0.0012(19)
    C4 0.020(2) 0.019(2) 0.014(3) 0.0032(19) 0.002(2) 0.000(2)
    C13 0.021(3) 0.011(2) 0.014(3) 0.0038(18) -0.006(2) 0.0051(19)
    C11 0.019(2) 0.013(2) 0.017(3) 0.0060(18) 0.004(2) -0.001(2)
    C2 0.015(2) 0.015(2) 0.014(3) 0.0024(18) 0.003(2) 0.0008(19)
    C12 0.018(3) 0.014(2) 0.019(3) -0.0025(19) 0.001(2) 0.001(2)
    C10 0.024(3) 0.010(2) 0.012(2) -0.0031(18) -0.001(2) -0.0004(18)
    N2 0.024(2) 0.0103(19) 0.021(3) 0.0011(16) -0.0028(18) -0.0033(17)
    C18 0.022(3) 0.018(2) 0.027(3) 0.0016(19) -0.001(2) -0.001(2)
    C5 0.028(3) 0.019(3) 0.034(3) -0.003(2) -0.008(2) 0.005(2)
    C16 0.020(3) 0.037(3) 0.033(4) -0.008(2) -0.002(3) 0.001(3)
    N4 0.017(2) 0.0127(18) 0.014(2) 0.0015(15) -0.0053(17) -0.0043(17)
    C17 0.017(3) 0.034(3) 0.038(4) -0.001(2) 0.002(3) 0.002(3)
    C15 0.023(3) 0.031(3) 0.031(3) -0.006(2) -0.010(2) 0.000(2)
    C8 0.045(4) 0.024(3) 0.026(3) -0.006(2) -0.009(3) 0.007(2)
    C7 0.047(4) 0.030(3) 0.026(4) 0.003(3) -0.015(3) 0.009(3)
    C6 0.044(4) 0.030(3) 0.030(4) -0.013(2) -0.020(3) 0.004(3)
_geom_special_details
;
 All esds (except the esd in the dihedral angle between two l.s. planes)
 are estimated using the full covariance matrix.  The cell esds are taken
 into account individually in the estimation of esds in distances, angles
 and torsion angles; correlations between esds in cell parameters are only
 used when they are defined by crystal symmetry.  An approximate (isotropic)
 treatment of cell esds is used for estimating esds involving l.s. planes.
;
loop_
    _geom_bond_atom_site_label_1
    _geom_bond_atom_site_label_2
    _geom_bond_site_symmetry_2
    _geom_bond_distance
    _geom_bond_publ_flag
    I3 C11 . 2.075(5) ?
    I2 C3 . 2.051(5) ?
    I1 C2 . 2.058(5) ?
    I4 C12 . 2.058(5) ?
    N1 C1 . 1.323(6) ?
    N1 C2 . 1.374(6) ?
    N3 C10 . 1.343(6) ?
    N3 C11 . 1.379(6) ?
    C14 C15 . 1.376(8) ?
    C14 C13 . 1.388(7) ?
    C14 H14 . 0.9301 ?
    C9 C4 . 1.381(7) ?
    C9 C8 . 1.391(8) ?
    C9 H9 . 0.9301 ?
    C3 C2 . 1.360(7) ?
    C3 N2 . 1.366(6) ?
    C1 N2 . 1.363(6) ?
    C1 C4 . 1.472(7) ?
    C4 C5 . 1.383(7) ?
    C13 C18 . 1.393(7) ?
    C13 C10 . 1.467(7) ?
    C11 C12 . 1.350(7) ?
    C12 N4 . 1.360(6) ?
    C10 N4 . 1.345(6) ?
    N2 H2 . 0.8600 ?
    C18 C17 . 1.382(7) ?
    C18 H18 . 0.9300 ?
    C5 C6 . 1.370(8) ?
    C5 H5 . 0.9302 ?
    C16 C17 . 1.374(8) ?
    C16 C15 . 1.388(9) ?
    C16 H16 . 0.9299 ?
    N4 H4 . 0.8600 ?
    C17 H17 . 0.9300 ?
    C15 H15 . 0.9299 ?
    C8 C7 . 1.367(8) ?
    C8 H8 . 0.9301 ?
    C7 C6 . 1.385(8) ?
    C7 H7 . 0.9299 ?
    C6 H6 . 0.9299 ?
loop_
    _geom_angle_atom_site_label_1
    _geom_angle_atom_site_label_2
    _geom_angle_atom_site_label_3
    _geom_angle_site_symmetry_1
    _geom_angle_site_symmetry_3
    _geom_angle
    _geom_angle_publ_flag
    C1 N1 C2 . . 105.9(4) ?
    C10 N3 C11 . . 104.1(4) ?
    C15 C14 C13 . . 120.8(5) ?
    C15 C14 H14 . . 119.8 ?
    C13 C14 H14 . . 119.3 ?
    C4 C9 C8 . . 120.1(5) ?
    C4 C9 H9 . . 119.9 ?
    C8 C9 H9 . . 120.0 ?
    C2 C3 N2 . . 106.2(4) ?
    C2 C3 I2 . . 129.5(4) ?
    N2 C3 I2 . . 124.3(3) ?
    N1 C1 N2 . . 110.6(4) ?
    N1 C1 C4 . . 124.5(4) ?
    N2 C1 C4 . . 124.9(4) ?
    C9 C4 C5 . . 119.8(5) ?
    C9 C4 C1 . . 121.4(4) ?
    C5 C4 C1 . . 118.9(4) ?
    C14 C13 C18 . . 118.7(5) ?
    C14 C13 C10 . . 119.9(4) ?
    C18 C13 C10 . . 121.4(4) ?
    C12 C11 N3 . . 111.2(4) ?
    C12 C11 I3 . . 129.8(4) ?
    N3 C11 I3 . . 118.9(3) ?
    C3 C2 N1 . . 109.9(4) ?
    C3 C2 I1 . . 127.4(4) ?
    N1 C2 I1 . . 122.6(3) ?
    C11 C12 N4 . . 105.4(4) ?
    C11 C12 I4 . . 132.2(4) ?
    N4 C12 I4 . . 122.3(3) ?
    N3 C10 N4 . . 110.7(4) ?
    N3 C10 C13 . . 124.6(4) ?
    N4 C10 C13 . . 124.7(4) ?
    C1 N2 C3 . . 107.4(4) ?
    C1 N2 H2 . . 126.0 ?
    C3 N2 H2 . . 126.6 ?
    C17 C18 C13 . . 120.0(5) ?
    C17 C18 H18 . . 120.3 ?
    C13 C18 H18 . . 119.8 ?
    C6 C5 C4 . . 119.8(5) ?
    C6 C5 H5 . . 120.3 ?
    C4 C5 H5 . . 120.0 ?
    C17 C16 C15 . . 119.2(5) ?
    C17 C16 H16 . . 120.2 ?
    C15 C16 H16 . . 120.6 ?
    C10 N4 C12 . . 108.6(4) ?
    C10 N4 H4 . . 126.0 ?
    C12 N4 H4 . . 125.4 ?
    C16 C17 C18 . . 121.0(5) ?
    C16 C17 H17 . . 119.8 ?
    C18 C17 H17 . . 119.2 ?
    C14 C15 C16 . . 120.2(5) ?
    C14 C15 H15 . . 120.0 ?
    C16 C15 H15 . . 119.7 ?
    C7 C8 C9 . . 119.8(5) ?
    C7 C8 H8 . . 120.4 ?
    C9 C8 H8 . . 119.9 ?
    C8 C7 C6 . . 119.9(5) ?
    C8 C7 H7 . . 119.4 ?
    C6 C7 H7 . . 120.6 ?
    C5 C6 C7 . . 120.6(5) ?
    C5 C6 H6 . . 119.9 ?
    C7 C6 H6 . . 119.4 ?
loop_
    _geom_hbond_atom_site_label_D
    _geom_hbond_atom_site_label_H
    _geom_hbond_atom_site_label_A
    _geom_hbond_site_symmetry_A
    _geom_hbond_distance_DH
    _geom_hbond_distance_HA
    _geom_hbond_distance_DA
    _geom_hbond_angle_DHA
    N2 H2 N3 5 0.86 2.01 2.845(5) 164.7
    N4 H4 N1 . 0.86 2.02 2.848(6) 161.7
_iucr_refine_instructions_details
;
TITL Compound X
CELL  0.71073  31.0150  17.5010   8.0461   90.000   90.000   90.000
ZERR    16.00   0.0006   0.0005   0.0009    0.000    0.000    0.000
LATT  -5
SYMM  - X, - Y,   Z
SYMM  1/2 - X, 1/2 + Y,   Z
SYMM  1/2 + X, 1/2 - Y,   Z
SFAC  C    H    N    I
DISP C    0.00330   0.00160
DISP H    0.00000   0.00000
DISP N    0.00610   0.00330
DISP I   -0.47420   1.81190
UNIT  144  96   32   32
MERG   2
OMIT    -3.00 180.00
OMIT     2   0   0
OMIT     4   0   0
OMIT     4   2   0
OMIT     6   2   0
OMIT     9   1  -3
OMIT     1   4   0
OMIT     0   4   0
OMIT     9   1   3
EQIV $1 x, y+1/2, z+1/2
HTAB N2 N3_$1
HTAB N4 N1
MPLA 3 C1 N2 C3
MPLA 3 C9 C4 C5
MPLA 3 C10 N4 C12
MPLA 3 C14 C13 C18
FMAP   2
PLAN   20
ACTA
BOND   $H
LIST   4
L.S.   8
WGHT    0.020900    9.218000
FVAR       0.25791
I3    4    0.239606    0.127615    0.001482    11.00000    0.02441    0.02453 =
         0.02307   -0.00168    0.00691    0.00578
I2    4    0.185477    0.465127    0.863443    11.00000    0.03113    0.02434 =
         0.02106   -0.00502   -0.01034    0.00245
I1    4    0.142371    0.262855    0.737637    11.00000    0.03216    0.01694 =
         0.02990    0.00852   -0.00949   -0.00234
I4    4    0.225978    0.324367    0.264423    11.00000    0.01819    0.01990 =
         0.02277   -0.00316   -0.00098   -0.00408
N1    3    0.117346    0.368670    0.455740    11.00000    0.01854    0.01226 =
         0.01923   -0.00205   -0.00211    0.00043
N3    3    0.145647    0.143967    0.081372    11.00000    0.02182    0.01192 =
         0.01447   -0.00028   -0.00241    0.00113
C14   1    0.051467    0.130532    0.051948    11.00000    0.02353    0.01990 =
         0.02095   -0.00158   -0.00274    0.00212
AFIX   3
H14   2    0.068367    0.104032   -0.024182    11.00000   -1.20000
AFIX   0
C9    1    0.112068    0.545034    0.202010    11.00000    0.02968    0.01772 =
         0.01747    0.00026   -0.00162   -0.00312
AFIX   3
H9    2    0.131998    0.574114    0.260839    11.00000   -1.20000
AFIX   0
C3    1    0.151577    0.433815    0.655331    11.00000    0.01564    0.01711 =
         0.01658    0.00121   -0.00256   -0.00056
C1    1    0.119194    0.441494    0.412537    11.00000    0.01818    0.01332 =
         0.01437    0.00133   -0.00019   -0.00209
C4    1    0.100821    0.473154    0.258542    11.00000    0.01982    0.01919 =
         0.01403   -0.00006    0.00151    0.00313
C13   1    0.071091    0.179694    0.164277    11.00000    0.02010    0.01065 =
         0.01343    0.00466   -0.00636    0.00348
C11   1    0.185450    0.177433    0.107228    11.00000    0.01924    0.01297 =
         0.01617   -0.00045    0.00419    0.00629
C2    1    0.137552    0.363721    0.607601    11.00000    0.01555    0.01389 =
         0.01452    0.00094    0.00207    0.00236
C12   1    0.181731    0.242775    0.194568    11.00000    0.01780    0.01452 =
         0.01829    0.00110    0.00126   -0.00241
C10   1    0.117859    0.190692    0.159192    11.00000    0.02436    0.00857 =
         0.01263   -0.00021   -0.00093   -0.00293
N2    3    0.139594    0.483314    0.532266    11.00000    0.02432    0.01040 =
         0.02042   -0.00344   -0.00286    0.00127
AFIX   3
H2    2    0.144044    0.531803    0.529888    11.00000   -1.20000
AFIX   0
C18   1    0.045526    0.218037    0.279438    11.00000    0.02181    0.01769 =
         0.02572   -0.00066    0.00028    0.00127
AFIX   3
H18   2    0.058226    0.251077    0.355588    11.00000   -1.20000
AFIX   0
C5    1    0.071702    0.429696    0.169643    11.00000    0.02865    0.01829 =
         0.03277    0.00428   -0.00740   -0.00339
AFIX   3
H5    2    0.063842    0.381506    0.207873    11.00000   -1.20000
AFIX   0
C16   1   -0.017883    0.157997    0.169150    11.00000    0.02145    0.03637 =
         0.03272    0.00141   -0.00249   -0.00808
AFIX   3
H16   2   -0.047583    0.150807    0.171350    11.00000   -1.20000
AFIX   0
N4    3    0.138849    0.250036    0.228177    11.00000    0.01785    0.01305 =
         0.01405   -0.00434   -0.00578    0.00176
AFIX   3
H4    2    0.127229    0.286676    0.283547    11.00000   -1.20000
AFIX   0
C17   1    0.001297    0.207714    0.278834    11.00000    0.01689    0.03335 =
         0.03886    0.00222    0.00095   -0.00048
AFIX   3
H17   2   -0.015533    0.234334    0.354984    11.00000   -1.20000
AFIX   0
C15   1    0.007512    0.119352    0.054453    11.00000    0.02460    0.03030 =
         0.02886   -0.00003   -0.00950   -0.00541
AFIX   3
H15   2   -0.005308    0.086412   -0.021587    11.00000   -1.20000
AFIX   0
C8    1    0.093741    0.573763    0.057713    11.00000    0.04438    0.02417 =
         0.02520    0.00688   -0.00886   -0.00590
AFIX   3
H8    2    0.100551    0.622903    0.022383    11.00000   -1.20000
AFIX   0
C7    1    0.065590    0.529877   -0.031271    11.00000    0.04630    0.02944 =
         0.02667    0.00882   -0.01415    0.00310
AFIX   3
H7    2    0.054240    0.548667   -0.130131    11.00000   -1.20000
AFIX   0
C6    1    0.054215    0.458112    0.025972    11.00000    0.04402    0.03054 =
         0.02948    0.00373   -0.02021   -0.01340
AFIX   3
H6    2    0.035055    0.428532   -0.035358    11.00000   -1.20000
HKLF    4
REM  Compound X
REM R1 =  0.0293 for   4516 Fo > 4sig(Fo)  and  0.0366 for all   4931 data
REM    235 parameters refined using      1 restraints
END
WGHT      0.0209      9.2177
REM Highest difference peak  0.614,  deepest hole -0.703,  1-sigma level  0.143
Q1    1   0.2468  0.0805 -0.0054  11.00000  0.05    0.61
Q2    1   0.0564  0.3980 -0.0030  11.00000  0.05    0.58
Q3    1   0.2395  0.1827 -0.0024  11.00000  0.05    0.57
Q4    1   0.0191  0.2256  0.5007  11.00000  0.05    0.56
Q5    1   0.1845  0.5213  0.8514  11.00000  0.05    0.56
Q6    1   0.1274  0.6147  0.2639  11.00000  0.05    0.55
Q7    1   0.1408  0.1163  0.2776  11.00000  0.05    0.53
Q8    1   0.2212  0.3774  0.2803  11.00000  0.05    0.53
Q9    1   0.1692  0.3576  0.1193  11.00000  0.05    0.53
Q10   1   0.1272  0.2124  0.2504  11.00000  0.05    0.53
Q11   1   0.2606  0.2209 -0.0379  11.00000  0.05    0.53
Q12   1  -0.0700  0.0903  0.2341  11.00000  0.05    0.51
Q13   1   0.1987  0.4100  0.8608  11.00000  0.05    0.51
Q14   1   0.1294  0.3634  0.5145  11.00000  0.05    0.50
Q15   1   0.2227  0.4215  0.2005  11.00000  0.05    0.50
Q16   1   0.0926  0.3187  0.0101  11.00000  0.05    0.49
Q17   1   0.1385  0.5801 -0.1259  11.00000  0.05    0.49
Q18   1   0.0512  0.2872  0.5166  11.00000  0.05    0.48
Q19   1   0.2208  0.2509  0.5124  11.00000  0.05    0.48
Q20   1   0.1497  0.5420  0.8790  11.00000  0.05    0.48
;
data_global
_journal_date_recd_electronic     2011-12-20
_journal_date_accepted     2012-01-24
_journal_name_full     'Acta Crystallographica, Section E'
_journal_year     2012
_journal_volume     68
_journal_issue      2
_journal_page_first     o553
_journal_page_last     o554
_journal_paper_category     QO
_journal_paper_doi     10.1107/S1600536812003017
_journal_coeditor_code     IM2350
_publ_contact_author_name     'Zde\<nka Pad\<elkov\'a'
_publ_contact_author_address
;
Department of General and Inorganic Chemistry,
Faculty of Chemical Technology
University of Pardubice
Studentsk\'a 573
53210 Pardubice
Czech Republic
;
_publ_contact_author_email     zdenka.padelkova@upce.cz
_publ_contact_author_fax         .42E-305
_publ_contact_author_phone         .42E-305
_publ_section_title
;
4,5-Diiodo-2-phenyl-1<i>H</i>-imidazole
;
loop_
    _publ_author_name
    _publ_author_footnote
    _publ_author_address
    'Tom\'a\<s Chlupat\'y' .
;
Department of General and Inorganic Chemistry,
Faculty of Chemical Technology
University of Pardubice
Studentsk\'a 573
53210 Pardubice
Czech Republic
;
    'Patrik Pa\<r\'ik' .
;
Institute of Organic Chemistry and Technology,
Faculty of Chemical Technology
University of Pardubice
Studentsk\'a 573
53210 Pardubice
Czech Republic
;
    'Zde\<nka Pad\<elkov\'a' .
;
Department of General and Inorganic Chemistry,
Faculty of Chemical Technology
University of Pardubice
Studentsk\'a 573
53210 Pardubice
Czech Republic
;
