# Supplementary material for: 4,5-Diiodo-2-phenyl-1H-imidazole
Source: Acta Crystallogr Sect E Struct Rep Online. 2012 Jan 31;68(Pt 2):o553–4. doi: 10.1107/S1600536812003017 (PMC3275288; doi:10.1107/S1600536812003017)
Supplement: Supplementary file 2 [file e-68-0o553-Isup2.hkl]

#
# h,k,l, Fc-squared, Fo-squared, sigma(Fo-squared) and status flag
#
data_I
_shelx_title ' Compound X'
_shelx_refln_list_code          4
_shelx_F_calc_maximum      795.09
_exptl_crystal_F_000      2880.00
_reflns_d_resolution_high  0.7696
 
loop_
 _symmetry_equiv_pos_as_xyz
 'x, y, z'
 '-x, -y, z'
 '-x+1/2, y+1/2, z'
 'x+1/2, -y+1/2, z'
 'x, y+1/2, z+1/2'
 '-x, -y+1/2, z+1/2'
 '-x+1/2, y+1, z+1/2'
 'x+1/2, -y+1, z+1/2'
 
_cell_length_a    31.0150
_cell_length_b    17.5010
_cell_length_c     8.0461
_cell_angle_alpha  90.000
_cell_angle_beta   90.000
_cell_angle_gamma  90.000
 
_shelx_F_squared_multiplier     1.000
 
loop_
 _refln_index_h
 _refln_index_k
 _refln_index_l
 _refln_F_squared_calc
 _refln_F_squared_meas
 _refln_F_squared_sigma
 _refln_observed_status
   1   1  -9     2927.67     3012.09   1640.31 o
   2   1  -9    11103.16    11525.05   1189.77 o
   3   1  -9    12703.94    11298.59   1169.42 o
   4   1  -9     1478.55      630.44   1350.40 o
   5   1  -9     5452.20     4787.87   1739.65 o
   6   1  -9     8191.68     9395.52   2229.90 o
   7   1  -9     7522.90     8492.02   1906.14 o
   8   1  -9    16259.64    12636.42   1360.80 o
   9   1  -9    16513.03    17268.66   1441.49 o
  10   1  -9     5669.83     4218.37   1280.12 o
  11   1  -9    23339.81    23704.62   2043.83 o
   1   3  -9     2808.24       92.54   1342.78 o
   2   3  -9     7083.90     7480.75   1505.67 o
   3   3  -9    25877.38    24828.54   2078.81 o
   4   3  -9     8227.38     5495.65   1399.53 o
   5   3  -9    28993.05    30363.22   1657.66 o
   6   3  -9     8710.15    10144.45   1559.50 o
   7   3  -9    15232.35    16691.22   1782.27 o
   8   3  -9     1687.94     2054.96   1310.14 o
   9   3  -9     9199.09    11063.22   1963.24 o
  10   3  -9     7163.84     4607.16   1934.43 o
  11   3  -9    15855.04    12135.40   2082.54 o
  12   3  -9    18927.43    14032.77   2151.57 o
   1   5  -9     1389.80     3907.27   1434.47 o
   2   5  -9    22079.71    24285.75   1639.73 o
   3   5  -9     5009.08     5581.96   1859.10 o
   4   5  -9    28018.75    26340.73   2108.65 o
   5   5  -9     1156.33     -720.44   1941.18 o
   6   5  -9     4456.21     4981.26   1894.21 o
   9   5  -9     5302.47     6387.93   2895.57 o
  13   5  -9     4350.93     4251.07   1824.59 o
  17   5  -9     3048.08     2531.52   2085.69 o
   1   7  -9     2002.67     1730.52   1498.58 o
   2   7  -9      260.87     1493.16   3182.94 o
   3   7  -9     4003.98     1986.65   2352.05 o
  13   7  -9     2420.92     4674.99   2013.51 o
  14   7  -9    15951.33    13770.01   2239.80 o
  15   7  -9     3861.84     4562.14   2130.41 o
  16   7  -9    13365.97    12101.79   2222.55 o
   1   9  -9      412.83     1727.20   1875.01 o
   2   9  -9    11941.13    13392.46   2043.98 o
   3   9  -9     1853.27     3039.63   1854.00 o
   4   9  -9    22434.16    20728.92   2108.05 o
   5   9  -9      563.46    -1715.64   1713.24 o
   6   9  -9     9127.64     9455.47   2112.10 o
   7   9  -9     2980.25     1340.34   1816.93 o
   8   9  -9    10734.34     9884.34   2034.07 o
   9   9  -9     5281.59     4235.61   2024.77 o
  10   9  -9     3539.23     -780.32   1975.85 o
  11   9  -9    20354.54    20057.55   2357.00 o
  12   9  -9     1950.32    -2003.40   1335.60 o
   1  11  -9     3660.77     8394.41   1610.67 o
   2  11  -9     1243.81     2542.73   2016.74 o
   3  11  -9    15389.20    15809.51   1645.88 o
   4  11  -9     6929.03     8229.54   1590.96 o
   5  11  -9     8499.45     7295.40   1558.56 o
   6  11  -9     8396.47     9840.53   1991.15 o
   0   0  -8   187532.59   190957.64   5562.15 o
   2   0  -8   135477.95   137067.84   3028.34 o
   4   0  -8    40786.68    40550.42   3990.11 o
   6   0  -8    35243.98    34087.36   1376.45 o
   8   0  -8    18352.32    18770.37   1733.12 o
  10   0  -8    18410.68    18105.56   2792.33 o
  12   0  -8     3461.26     2152.88   2422.58 o
  14   0  -8     1148.23     2126.52   2247.31 o
  16   0  -8    12318.23    14746.74   1049.96 o
  18   0  -8    38081.95    41125.45   2089.74 o
  20   0  -8    10881.96    12129.40   1871.56 o
  22   0  -8    45416.25    48941.81   2677.08 o
  24   0  -8    43196.66    48112.57   2739.66 o
   0   2  -8     4759.89     5204.83   1038.82 o
   1   2  -8     1819.99     2643.98    731.17 o
   2   2  -8     3834.81     3765.93    708.46 o
   3   2  -8     7492.84     8123.26    764.53 o
   4   2  -8    21850.03    21406.34    869.02 o
   5   2  -8    14296.73    14725.66    510.11 o
   6   2  -8     8476.35     9547.37    506.53 o
   7   2  -8    16409.82    17442.04    775.46 o
   8   2  -8    52531.46    54601.33   1427.25 o
   9   2  -8    12472.37    12817.90    596.10 o
  10   2  -8    37292.89    36070.20   1380.60 o
  11   2  -8     8776.94     9329.62    605.72 o
  12   2  -8     5339.19     6303.25    677.12 o
  13   2  -8    11682.38    12166.13   1213.82 o
  14   2  -8    45762.97    47139.83   2855.61 o
  15   2  -8    16252.15    17869.57   1733.16 o
  16   2  -8    17607.44    19951.84   3788.50 o
  17   2  -8    15224.77    16566.63   1180.69 o
  19   2  -8    12028.19     9365.13   1785.57 o
  20   2  -8     8246.72    11801.96   1861.65 o
  21   2  -8    14650.17    17407.33   1948.54 o
  22   2  -8     1673.23      422.87   1821.59 o
  23   2  -8    19720.39    20202.06   2078.19 o
  24   2  -8      341.31     1252.11   1803.58 o
  25   2  -8     4863.10     4747.76   1431.68 o
   0   4  -8    20056.04    20539.58   1622.31 o
   1   4  -8     9991.68    11662.04    810.16 o
   2   4  -8    22299.65    23336.87    897.03 o
   3   4  -8    28074.62    29085.53   1205.67 o
   4   4  -8    59174.45    62814.56   2092.22 o
   5   4  -8     8199.53     8136.09    594.41 o
   6   4  -8    59505.54    61697.38   1111.89 o
   7   4  -8    15259.06    18115.95   1341.40 o
   8   4  -8    13827.40    13924.75    824.85 o
   9   4  -8    20003.41    20958.03    729.73 o
  10   4  -8     5009.56     6657.61    653.83 o
  11   4  -8     3064.59     3230.14    773.90 o
  12   4  -8     8631.56    10501.68   1166.44 o
  13   4  -8    20783.23    19945.08   1305.39 o
  14   4  -8     7801.96     8507.17    857.96 o
  15   4  -8    24598.38    27409.35   1342.33 o
  16   4  -8      902.63     1066.07   1265.24 o
  17   4  -8    10170.23    10066.81   1230.87 o
  18   4  -8     9142.78    11149.50   1625.46 o
  19   4  -8     5289.93     4524.03   1691.03 o
  20   4  -8     1620.22     1362.55   1752.86 o
  21   4  -8    10925.55    12102.25   2558.38 o
  22   4  -8     7258.94     8136.62   1362.86 o
  23   4  -8    12147.61    12998.64   1475.55 o
  24   4  -8    10670.93     9993.42   1464.50 o
   0   6  -8    18541.26    20522.29   1669.50 o
   1   6  -8    88465.94    85196.15   2181.27 o
   2   6  -8    16446.86    17540.60    893.58 o
   3   6  -8    24400.63    23942.77   1085.73 o
   4   6  -8    23634.03    24524.38   1082.97 o
   5   6  -8     6594.39     6662.07   1436.39 o
   6   6  -8    10272.60     9115.88   1637.68 o
   7   6  -8    13114.71    14242.27   1092.78 o
   8   6  -8    10747.79    11157.99    999.65 o
   9   6  -8     6705.27     6230.45    929.76 o
  10   6  -8    11518.94    10948.90    919.11 o
  11   6  -8     5581.24     7913.18    974.88 o
  12   6  -8     1886.77     3108.43   1107.32 o
  13   6  -8    12243.63    12735.64   1520.51 o
  14   6  -8    18499.63    18058.97    998.57 o
  15   6  -8    13781.89    15540.34   3377.11 o
  16   6  -8     8882.70     8605.69    842.05 o
  17   6  -8    13428.48    12643.78   1739.08 o
  18   6  -8    13717.47    16017.50   2058.98 o
  19   6  -8     5019.84     7510.83   1082.72 o
  20   6  -8     9852.98    11156.56   1409.79 o
  21   6  -8     4364.04     4151.18   1888.14 o
  22   6  -8     6704.22     8197.54   1535.11 o
  23   6  -8    12972.93    13306.72   3038.20 o
   0   8  -8    37294.93    35582.21   2099.95 o
   1   8  -8     8557.59     7826.10   1201.05 o
   2   8  -8     5487.79     4780.82   1352.05 o
   3   8  -8     7151.14     6888.50   1193.29 o
   4   8  -8     3048.31     4465.90   1196.37 o
   5   8  -8     1886.59     3068.31   1185.61 o
   6   8  -8     4640.67     3175.89   1907.87 o
   7   8  -8    10262.25    11101.05   1356.32 o
   8   8  -8    28852.93    30925.56   1127.91 o
   9   8  -8    30936.73    29000.44   1516.63 o
  10   8  -8    24783.45    21550.57   2444.48 o
  11   8  -8     3260.44     6384.33   1279.57 o
  12   8  -8     5105.82     5672.53   1316.41 o
  13   8  -8     6237.66     8175.10   1729.52 o
  14   8  -8    14385.60    12023.32   1089.99 o
  15   8  -8    14341.64    12445.99   1189.62 o
  16   8  -8     8007.58     8225.07   2050.05 o
  17   8  -8     8915.43    10683.41   2088.84 o
  18   8  -8    21095.32    16080.79   2128.16 o
  19   8  -8     9027.27    10001.45   1449.36 o
  20   8  -8    12013.23    10853.42   1114.54 o
  21   8  -8     7512.02     8670.38   1033.03 o
   0  10  -8    29623.14    27815.24   1519.05 o
   1  10  -8    30942.64    32069.29   1522.05 o
   2  10  -8     6920.80     8138.36    875.80 o
   3  10  -8    46126.15    45031.64   1560.37 o
   4  10  -8     4566.34     3414.06   1000.80 o
   5  10  -8    68499.35    64154.66   1652.97 o
   6  10  -8     5541.16     6271.82   1678.73 o
   7  10  -8    46073.85    44109.07   1433.69 o
   8  10  -8     1085.64     1022.83   1112.87 o
   9  10  -8     9426.14     8905.75   1164.33 o
  10  10  -8     1951.51     2191.58   1158.52 o
  11  10  -8     3700.94     4471.35   1101.14 o
  12  10  -8      356.11    -1188.59   2279.27 o
  13  10  -8     1776.41     2145.70   1124.68 o
  14  10  -8     2025.15     2283.53    930.63 o
  15  10  -8      672.06     2225.69   1811.91 o
  16  10  -8     3332.38     3509.77   2151.12 o
  17  10  -8    10496.93     9102.45   1126.51 o
  18  10  -8     8507.08     6475.75   1135.51 o
   0  12  -8     6421.35     5018.63   1775.22 o
   1  12  -8     2209.86      427.73   1263.71 o
   2  12  -8    10776.53     9034.03   1557.48 o
   3  12  -8     8884.91     8564.17   1320.96 o
   4  12  -8     7735.58     4978.46   1275.14 o
   5  12  -8    13449.84    11025.59   1310.49 o
   6  12  -8     1353.73     1650.08   1829.39 o
   7  12  -8     2039.55     1654.91   1213.34 o
   8  12  -8     5880.36     6772.18   2269.74 o
   9  12  -8     9440.98     9998.23   1427.60 o
  10  12  -8     7049.14     8141.92   1275.03 o
  11  12  -8     1063.11     -128.39   1176.54 o
  12  12  -8    14985.87    14156.35   1332.82 o
  13  12  -8     9018.77     9681.39   1272.59 o
  14  12  -8    28021.70    25692.76   1414.80 o
   0  14  -8    25742.57    21971.27   2283.32 o
   1  14  -8    26495.41    27952.79   2018.24 o
   2  14  -8     9401.92     8786.08   1464.38 o
   3  14  -8     5570.61     6796.79   1402.36 o
   4  14  -8     6523.15     7551.83   1421.46 o
   5  14  -8     3105.06     1327.63   2259.54 o
   6  14  -8    13340.03    11015.95   2727.73 o
   7  14  -8    10835.00    11671.70   2384.46 o
   1   1  -7     4962.98     6028.54    637.78 o
   2   1  -7    33430.89    34857.03    865.49 o
   3   1  -7    22703.36    23637.38    891.63 o
   4   1  -7    16239.21    16423.94    456.18 o
   5   1  -7    19775.76    21600.59    775.82 o
   6   1  -7    44043.45    46113.10   1140.38 o
   7   1  -7     3682.32     4615.23    532.68 o
   8   1  -7    48764.37    47698.26   1435.27 o
   9   1  -7    18487.00    19133.47    950.21 o
  10   1  -7    29155.65    28271.03   1155.83 o
  11   1  -7    33329.05    33954.93   1123.21 o
  12   1  -7    30588.60    30848.22   1281.44 o
  13   1  -7    33971.26    34782.12   1235.92 o
  14   1  -7    34053.14    35483.60   1033.79 o
  15   1  -7    11436.78    11665.35    546.63 o
  16   1  -7    34696.75    37373.67   1452.56 o
  17   1  -7      326.97     1109.59    576.62 o
  18   1  -7    12087.76    13701.30    703.14 o
  19   1  -7     2387.10     3386.36   1423.44 o
  20   1  -7    20819.30    22844.49   1098.33 o
  21   1  -7      396.11     2342.36   1473.90 o
  22   1  -7    14116.59    17727.57   1334.01 o
  23   1  -7     5911.10     8106.71   1293.94 o
  24   1  -7     3475.29     5855.19   2488.60 o
  25   1  -7    23801.86    24259.74   1532.87 o
  26   1  -7      299.81     -650.10   1419.87 o
  27   1  -7    28419.79    28636.84   1462.69 o
  28   1  -7     6843.88     6348.35   1000.99 o
  29   1  -7    21286.79    20451.83   1274.61 o
   1   3  -7     2127.25     3522.39    580.96 o
   2   3  -7     9396.99    10554.91    785.63 o
   3   3  -7     5283.17     6067.71    442.35 o
   4   3  -7     7638.42     8548.83    496.04 o
   5   3  -7    26065.42    28046.56    668.65 o
   6   3  -7    36323.70    37617.48   1353.75 o
   7   3  -7    31073.65    32857.01   1674.44 o
   8   3  -7    21562.99    22180.11    754.36 o
   9   3  -7    13517.91    13808.44    578.67 o
  10   3  -7     7159.07     8045.01    475.65 o
  11   3  -7    23758.84    24152.03   1149.94 o
  12   3  -7    22128.42    21464.50   1325.74 o
  13   3  -7    18895.65    19010.63   1165.60 o
  14   3  -7       76.76      -41.55    520.91 o
  15   3  -7    16237.84    17707.54    971.86 o
  16   3  -7    33800.26    34714.95   1646.90 o
  17   3  -7    32038.86    34168.64   1050.69 o
  18   3  -7    42169.54    43312.94   3458.70 o
  19   3  -7    29095.94    31287.13    996.38 o
  20   3  -7    16637.97    18996.68   1131.97 o
  21   3  -7    21665.57    21408.50   3757.37 o
  22   3  -7     5151.01     6723.61   1645.86 o
  23   3  -7    13794.29    14614.09   1294.50 o
  24   3  -7     4835.58     4833.30   1726.75 o
  25   3  -7     8223.74     9230.81   1359.90 o
  26   3  -7     5095.03     3652.02   1061.80 o
  27   3  -7     6647.76     7493.76   1165.17 o
  28   3  -7     2680.74     2470.31   1172.71 o
  29   3  -7    13188.91    12784.75   1244.10 o
   1   5  -7      855.78      -38.88    564.85 o
   2   5  -7    41315.94    43275.29    956.71 o
   3   5  -7    24270.64    25415.53    772.08 o
   4   5  -7    27657.42    28580.66    820.76 o
   5   5  -7    20360.64    20896.04    747.33 o
   6   5  -7     8187.87     8768.07    636.80 o
   7   5  -7    31818.01    31478.72    595.94 o
   8   5  -7    29839.11    30235.96   1064.12 o
   9   5  -7    18737.25    19633.43    465.13 o
  10   5  -7    37746.96    37462.23   1110.05 o
  11   5  -7     8994.31     9655.01    589.15 o
  12   5  -7    58098.08    56756.37   1780.20 o
  13   5  -7    12760.77    12713.67    889.11 o
  14   5  -7    39197.86    40197.75   1512.91 o
  15   5  -7    19342.02    20299.82    772.70 o
  16   5  -7    19574.92    18568.22    832.31 o
  17   5  -7    12335.59    13075.53    772.67 o
  18   5  -7     8005.47     8371.99    678.76 o
  19   5  -7    21120.27    22282.86   1025.48 o
  20   5  -7    10631.76    12229.05   1535.29 o
  21   5  -7    19849.19    20675.61   2148.17 o
  22   5  -7     1884.93     1233.06   1111.49 o
  23   5  -7     6421.17     8043.20   1813.86 o
  25   5  -7      520.68      661.40   1343.83 o
  26   5  -7    38869.85    39346.41   3619.16 o
  27   5  -7     1399.74     2580.69   1211.95 o
  28   5  -7    17418.00    14349.94   1297.67 o
   1   7  -7     4169.63     4274.17    629.37 o
   2   7  -7    21621.23    22543.94    933.32 o
   3   7  -7     2528.84     1323.48    831.09 o
   4   7  -7    27095.67    26207.77    892.78 o
   5   7  -7      626.05      273.22    654.16 o
   6   7  -7    25880.06    26598.87    848.26 o
   7   7  -7     1394.35     1083.30    557.45 o
   8   7  -7    10027.19    10891.43   1266.57 o
   9   7  -7     2232.42     1934.91    581.28 o
  10   7  -7    52501.97    51984.00   1576.43 o
  11   7  -7     9051.67     9916.94    660.36 o
  12   7  -7    63003.90    61336.50   1929.21 o
  13   7  -7    10233.32     9673.32    545.14 o
  14   7  -7    19080.51    18096.74    846.00 o
  15   7  -7     5483.27     5851.23    521.98 o
  16   7  -7     3452.97     4148.67    899.46 o
  17   7  -7     5456.60     5318.87    762.66 o
  18   7  -7    10260.40     9774.29    817.87 o
  19   7  -7    11594.62    10958.25   1125.97 o
  20   7  -7     4550.33     3942.58   1619.87 o
  21   7  -7     7546.28     7366.10   1000.52 o
  22   7  -7     6820.76     6526.89   1308.56 o
  23   7  -7     9426.19     8819.00    789.66 o
  24   7  -7    13404.20    13440.09    809.79 o
  25   7  -7     7829.71     8426.85   1016.15 o
  26   7  -7    23096.70    20311.05   1746.21 o
  27   7  -7     5245.69     7539.05   2336.14 o
   1   9  -7     3060.27     2361.66    519.37 o
   2   9  -7    26271.71    26423.66    693.67 o
   3   9  -7    10601.84    11831.54    709.05 o
   4   9  -7    33619.39    32075.17    753.26 o
   5   9  -7    15948.69    15836.48    663.18 o
   6   9  -7     1908.02     1820.21    551.20 o
   7   9  -7    21156.09    20514.97    721.87 o
   8   9  -7     2291.79     3655.12    826.24 o
   9   9  -7    21284.61    21306.39    663.40 o
  10   9  -7     4203.42     3992.16    638.45 o
  11   9  -7    42398.17    40197.40   1052.53 o
  12   9  -7     7768.78     7255.49    623.86 o
  13   9  -7    21447.13    20393.68    777.95 o
  14   9  -7      212.84      150.79    691.02 o
  15   9  -7    10047.79    10229.87    564.23 o
  16   9  -7     1245.45     1044.22    538.41 o
  17   9  -7    21070.97    19806.28   1107.50 o
  18   9  -7    12592.54    12231.23    677.74 o
  19   9  -7    12827.53    11733.54   1018.33 o
  20   9  -7    34578.50    35566.57   1751.00 o
  21   9  -7     3995.12     5608.28    823.71 o
  22   9  -7    25178.72    24855.77   1417.47 o
  23   9  -7      388.33     -747.75   2005.41 o
  24   9  -7    11210.93    11873.54   2150.67 o
  25   9  -7     4083.53     -129.80   2084.34 o
   1  11  -7    14367.18    13705.23    851.39 o
   2  11  -7     1194.35     -947.97    786.17 o
   3  11  -7    33006.13    34651.78   1131.96 o
   4  11  -7     7060.38     6797.78    722.22 o
   5  11  -7     1724.75     1316.17    661.82 o
   6  11  -7    15302.32    15818.43   1166.49 o
   7  11  -7    12662.90    14254.03    787.44 o
   8  11  -7     4479.33     6527.62    942.14 o
   9  11  -7    34286.90    30596.27    953.95 o
  10  11  -7     2993.44     4386.35    803.24 o
  11  11  -7    56554.54    54249.28   1349.15 o
  12  11  -7     7723.84     7837.52   1051.47 o
  13  11  -7    36708.61    34199.43   1285.85 o
  14  11  -7     2073.01     2581.03    651.83 o
  15  11  -7    26358.32    24501.58   1171.69 o
  16  11  -7    14710.63    13593.56    847.03 o
  17  11  -7     8374.73     7872.13   1179.14 o
  18  11  -7    15838.63    15674.07    841.87 o
  19  11  -7     6218.19     5650.01    912.62 o
  20  11  -7    11081.02    11320.81   1011.86 o
  21  11  -7     3469.57     2985.67   1314.23 o
  22  11  -7     5495.75     5992.67   2165.97 o
   1  13  -7     3423.26     4581.98    957.07 o
   2  13  -7     5094.64     4842.17    779.75 o
   3  13  -7     3771.58     4083.67   1017.64 o
   4  13  -7     6943.57     6828.45    967.01 o
   5  13  -7    13384.08    14729.48   1208.09 o
   6  13  -7     7765.40     8943.01    967.35 o
   7  13  -7     8305.53    10419.33   1095.51 o
   8  13  -7    10163.70    11745.79   1027.62 o
   9  13  -7     3885.91     3933.91   1191.48 o
  10  13  -7     7146.18     7184.68   1379.36 o
  11  13  -7    33665.45    31846.15   1525.56 o
  12  13  -7     2553.23     3061.48   1049.04 o
  13  13  -7    22257.22    21019.95   1545.77 o
  14  13  -7     2982.70     4346.84    861.29 o
  15  13  -7     3803.42     2835.35    995.80 o
  16  13  -7     9967.38     9403.40   1056.51 o
  17  13  -7     6274.99     7127.61    918.15 o
  18  13  -7     4611.98     4509.57    869.45 o
  19  13  -7      932.46     -367.05   2085.09 o
   1  15  -7     6603.49     7625.54   1274.03 o
   2  15  -7     5952.41     7669.62   1586.22 o
   3  15  -7    30578.00    29550.38   3060.34 o
   4  15  -7     5491.10     6002.83   1227.96 o
   5  15  -7    18725.77    19201.68   2617.81 o
   6  15  -7     2459.80     3262.10   1531.14 o
   7  15  -7    21154.01    22230.34   1516.96 o
   8  15  -7     7516.77     8277.41   1190.60 o
   9  15  -7    10006.93    11171.85   2006.38 o
  10  15  -7    12210.73     9648.81   1252.36 o
  11  15  -7      215.35     1581.10   1770.71 o
  12  15  -7    13128.92    12910.21   1696.58 o
  13  15  -7     3281.71     6234.75   4276.05 o
   0   0  -6    42615.94    41813.03   1599.65 o
   2   0  -6     4971.33     5375.83    604.51 o
   4   0  -6    81859.74    86521.84   1482.47 o
   6   0  -6    80980.57    83607.01   3308.40 o
   8   0  -6    41426.77    41964.66   2221.50 o
  10   0  -6     1900.31     2080.77    457.23 o
  12   0  -6    53149.08    56381.64   2902.18 o
  14   0  -6   138724.00   146440.73   4267.40 o
  16   0  -6   115379.43   125159.12   7162.18 o
  18   0  -6    55631.26    58702.93   3561.61 o
  20   0  -6    19425.35    18317.52   1314.83 o
  22   0  -6    60921.51    58509.19   3858.39 o
  24   0  -6    20205.03    19805.35   1252.71 o
  26   0  -6     4134.12     4536.65   1128.70 o
  28   0  -6    19787.21    21411.56   1096.17 o
  30   0  -6    18247.04    18880.60   1191.50 o
  32   0  -6     3365.22     2150.79   1524.68 o
   0   2  -6   151789.16   162902.11   3255.88 o
   1   2  -6   102780.58   110322.52   3901.44 o
   2   2  -6    52778.22    57076.94   1260.67 o
   3   2  -6    85487.09    94679.70   2515.13 o
   4   2  -6    15986.58    16846.08    670.35 o
   5   2  -6    80296.30    80035.26   3163.60 o
   6   2  -6    15076.28    16646.07    908.13 o
   7   2  -6   122831.02   124220.20   5270.90 o
   8   2  -6    25719.10    25603.10   1125.47 o
   9   2  -6    61714.27    63649.45   2514.95 o
  10   2  -6    41899.97    43516.21   1130.37 o
  11   2  -6    15637.04    16678.64    519.16 o
  12   2  -6     5859.46     6891.41    649.24 o
  13   2  -6     2785.13     4441.93    827.49 o
  14   2  -6    60740.43    65843.29    941.82 o
  15   2  -6     7168.32     7672.87    443.18 o
  16   2  -6    15206.98    15726.42    502.52 o
  17   2  -6    10662.99    11542.45    490.82 o
  18   2  -6    13179.03    14627.05    651.94 o
  19   2  -6     8710.88     8769.02    546.36 o
  20   2  -6    13001.34    12586.33    874.80 o
  21   2  -6     7577.51     8334.62    468.41 o
  22   2  -6    58536.84    58147.22   3245.43 o
  23   2  -6     2399.58     3363.71    442.35 o
  24   2  -6    42678.21    42389.18   1321.02 o
  25   2  -6     4541.70     4449.17   1131.43 o
  26   2  -6     6463.56     6525.59    706.35 o
  27   2  -6     2312.20     1647.28    706.91 o
  28   2  -6     3120.17     3689.89    880.66 o
  29   2  -6     5109.11     4259.82    927.17 o
  30   2  -6     2253.12     2219.44    710.02 o
  31   2  -6     5911.12     6889.34   1009.27 o
  32   2  -6     6592.30     6823.49   1086.39 o
   0   4  -6   106778.13   109935.88   2355.54 o
   1   4  -6   115127.55   120114.95   1781.13 o
   2   4  -6    38840.98    41687.79   1124.06 o
   3   4  -6    38754.41    40420.05    818.76 o
   4   4  -6    18151.82    18662.07    734.37 o
   5   4  -6     4775.22     4989.54    529.82 o
   6   4  -6    38043.61    36558.15   1678.32 o
   7   4  -6    10083.80    11024.02    405.04 o
   8   4  -6    90845.34    88368.52   2545.19 o
   9   4  -6    10161.44    10931.78    356.68 o
  10   4  -6    76754.63    78504.68   2568.35 o
  11   4  -6     1162.24     1778.29    331.95 o
  12   4  -6    10802.83    11309.35    426.32 o
  13   4  -6     7291.38     7766.88    506.17 o
  14   4  -6      759.63     1208.59    613.64 o
  15   4  -6    11068.99    11626.88    459.61 o
  16   4  -6     2595.49     3402.22    466.06 o
  17   4  -6     1193.81      532.12    498.32 o
  18   4  -6    32531.08    35073.38    803.60 o
  19   4  -6    10712.17    11268.83    474.42 o
  20   4  -6    13824.32    15527.52    709.66 o
  21   4  -6    34973.23    34953.79   1658.16 o
  22   4  -6    17499.92    16847.35   1007.46 o
  23   4  -6    39040.89    38948.77    979.00 o
  24   4  -6    25500.43    24384.25   1147.45 o
  25   4  -6    25604.17    26258.24   1276.30 o
  26   4  -6     6879.33     6157.92   1317.41 o
  27   4  -6     2594.38     2974.81    836.96 o
  28   4  -6     7009.81     6362.30    876.13 o
  29   4  -6      187.81     1093.56   1819.62 o
  30   4  -6     8084.78     9997.64    967.19 o
  31   4  -6     3019.16     3755.76   1342.06 o
  32   4  -6    18760.14    17315.84   1525.99 o
   0   6  -6    28814.71    29084.16   1014.16 o
   1   6  -6    44119.26    44621.52    881.58 o
   2   6  -6    17997.66    18076.24    692.41 o
   3   6  -6    49900.17    52050.53    988.79 o
   4   6  -6    51110.56    52782.83   1272.23 o
   5   6  -6    43219.75    42632.11    864.64 o
   6   6  -6    24061.21    23101.73    664.14 o
   7   6  -6    36106.55    35341.47    938.28 o
   8   6  -6    11372.10    11520.96    689.15 o
   9   6  -6     5658.66     5741.27    396.93 o
  10   6  -6    11238.89    10825.18    945.16 o
  11   6  -6     8536.90     9006.71    387.06 o
  12   6  -6      585.86      712.71    383.54 o
  13   6  -6    36191.91    38697.41    747.20 o
  14   6  -6    13937.24    13760.80    533.69 o
  15   6  -6    63667.27    66412.30   1014.98 o
  16   6  -6    25278.69    26302.04    653.51 o
  17   6  -6    39471.68    39270.82    720.66 o
  18   6  -6    52278.75    53025.20    870.06 o
  19   6  -6    10176.29    10503.30    815.70 o
  20   6  -6    22364.22    21356.56    622.94 o
  21   6  -6     2084.90     2667.54    471.04 o
  22   6  -6     7361.85     7806.90    852.40 o
  23   6  -6     9624.69    10476.53   1323.49 o
  24   6  -6     9420.72     9387.19   1433.31 o
  25   6  -6      373.53      -58.00    944.62 o
  26   6  -6    10449.91    11141.38   1097.67 o
  27   6  -6     3289.28     1393.29    850.07 o
  28   6  -6     8484.12     8026.93    936.79 o
  29   6  -6    13225.73    15332.00   1263.91 o
  30   6  -6      547.80      829.32   1303.59 o
  31   6  -6     6801.47     7208.41   1137.91 o
   0   8  -6    36399.52    37513.86   1543.60 o
   1   8  -6     7200.14     7638.10    836.79 o
   2   8  -6    82047.75    83108.39   1366.00 o
   3   8  -6     9138.82     8880.74    505.15 o
   4   8  -6   147997.34   149005.95   1950.82 o
   5   8  -6    48864.66    49276.77   1379.70 o
   6   8  -6    79961.47    77597.98   1772.43 o
   7   8  -6    50056.61    50364.20   1727.24 o
   8   8  -6    18838.31    17809.89    688.71 o
   9   8  -6    27516.48    26070.21    797.31 o
  10   8  -6    11316.07    10953.09    484.31 o
  11   8  -6      440.38     1086.31    534.56 o
  12   8  -6    12692.55    12132.75    622.77 o
  13   8  -6    13136.98    13049.90    438.45 o
  14   8  -6    43008.48    43838.52    766.92 o
  15   8  -6    26501.43    28286.51    711.99 o
  16   8  -6     4215.10     4116.92    577.34 o
  17   8  -6    43990.49    44666.67    750.36 o
  18   8  -6    15716.55    15014.68    488.98 o
  19   8  -6    20307.78    21068.82    554.39 o
  20   8  -6    11888.10    12051.03    539.36 o
  21   8  -6     3729.71     4798.25    534.61 o
  22   8  -6     5915.95     5295.51    532.23 o
  23   8  -6     7915.65     7383.41    813.22 o
  24   8  -6     3620.70     2736.60    929.77 o
  25   8  -6     1396.72     3410.30   1027.79 o
  26   8  -6     7467.35     7195.88   1374.58 o
  27   8  -6     1773.94     2135.69   1125.14 o
  28   8  -6    17844.31    18271.03   1345.42 o
  29   8  -6     3900.79     4348.04   1272.02 o
   0  10  -6    37726.83    38018.20   1052.86 o
   1  10  -6    38635.97    39459.55    738.99 o
   2  10  -6     5097.98     5895.19    466.89 o
   3  10  -6     9157.83     9233.69    477.14 o
   4  10  -6    26217.04    26105.73    682.55 o
   5  10  -6     2270.25     2975.05    536.41 o
   6  10  -6    13467.75    12854.71    518.77 o
   7  10  -6    22553.85    22970.49    561.13 o
   8  10  -6    11145.05    12543.75    669.40 o
   9  10  -6    51368.32    48934.21   1446.23 o
  10  10  -6     5881.82     6241.66    439.70 o
  11  10  -6    29007.88    28116.60    669.93 o
  12  10  -6     5193.77     5412.12    427.13 o
  13  10  -6     4715.23     4783.71    541.60 o
  14  10  -6    14719.49    14655.83    783.06 o
  15  10  -6     1067.40      864.60    516.48 o
  16  10  -6     5801.61     6096.18    608.36 o
  17  10  -6    18824.60    18496.69    665.43 o
  18  10  -6     3111.21     3817.00    576.90 o
  19  10  -6    39543.21    37650.32    875.52 o
  20  10  -6      292.41      906.11    487.25 o
  21  10  -6    28463.62    27798.04   1160.82 o
  22  10  -6     9300.68     8528.88   1071.03 o
  23  10  -6    27222.63    25523.68   1057.53 o
  24  10  -6     8648.73     7093.70   1078.88 o
  25  10  -6    19238.65    18256.82   1204.77 o
  26  10  -6     1421.44      600.88   1373.17 o
  27  10  -6    13349.56    13430.16   1501.06 o
   0  12  -6   110580.69   106868.05   3032.24 o
   1  12  -6     2892.35     4343.18    894.36 o
   2  12  -6    96232.99    92111.30   1396.63 o
   3  12  -6     2169.58     2341.19    616.12 o
   4  12  -6    32346.94    30911.83    820.10 o
   5  12  -6    25689.21    26575.26    738.76 o
   6  12  -6    14418.83    13848.19    654.58 o
   7  12  -6     7307.98     8993.87    590.54 o
   8  12  -6    33856.14    33680.07   1044.25 o
   9  12  -6    12702.00    11309.10    549.21 o
  10  12  -6    22416.51    23410.82    642.00 o
  11  12  -6     1331.14     1183.07    546.18 o
  12  12  -6     1535.68     1570.70    490.95 o
  13  12  -6     3234.29     3394.68    574.86 o
  14  12  -6    15010.82    13887.74   1158.52 o
  15  12  -6    14560.41    13638.92    662.13 o
  16  12  -6     6450.29     6608.51    951.82 o
  17  12  -6    27856.64    26585.12   1402.34 o
  18  12  -6     3142.20     2830.12    521.09 o
  19  12  -6    23099.45    21585.53   1530.78 o
  20  12  -6     6091.38     4904.93   1768.24 o
  21  12  -6      582.89     2329.34   1556.58 o
  22  12  -6    16490.33    16897.27   2132.51 o
  23  12  -6      931.91     4139.95   1806.20 o
  24  12  -6    17875.80    16460.74   2242.81 o
  25  12  -6     1458.86     4037.67   1528.72 o
   0  14  -6    24113.57    25942.75   1252.17 o
   1  14  -6     3458.27     3930.82    697.24 o
   2  14  -6    12150.00    11838.59    740.65 o
   3  14  -6    17217.38    18677.23   1112.64 o
   4  14  -6    17783.83    16192.08    779.41 o
   5  14  -6    29027.65    29139.65    907.45 o
   6  14  -6    36898.67    35295.11    965.22 o
   7  14  -6     6762.37     5397.42    822.41 o
   8  14  -6    24085.32    22076.79    971.54 o
   9  14  -6     4714.13     3351.24    793.65 o
  10  14  -6     7707.05     8944.31    971.02 o
  11  14  -6     1588.96     1007.41    778.86 o
  12  14  -6      215.66     -476.93    736.41 o
  13  14  -6    25643.77    24657.71   1912.56 o
  14  14  -6    10885.56    10700.27    805.00 o
  15  14  -6    23117.05    21993.30   1002.65 o
  16  14  -6    26185.07    26085.16   1264.71 o
  17  14  -6     3321.58     3371.59   2086.37 o
  18  14  -6    14585.20    13470.77    806.70 o
  19  14  -6     3530.93     5297.74   1902.02 o
  20  14  -6     5101.63     6047.29   2116.90 o
  21  14  -6     2563.50     5800.14   2188.63 o
   0  16  -6     3186.72      372.30   1489.50 o
   1  16  -6    22145.20    19074.19   1251.79 o
   2  16  -6     9274.64     9056.17   1092.01 o
   3  16  -6     3459.45     5082.93    975.82 o
   4  16  -6     5563.85     5893.79    953.25 o
   5  16  -6    11149.40    12702.83   1992.66 o
   6  16  -6    15947.47    14897.53   1087.61 o
   7  16  -6     5442.26     7576.81   1676.70 o
   8  16  -6    14912.56    15737.07   1202.77 o
   9  16  -6     7552.97     8071.83   1089.16 o
  10  16  -6    14973.24    14798.63   3025.82 o
  11  16  -6     1165.28     1379.56    994.69 o
  12  16  -6     7042.28     6945.17   1981.81 o
  13  16  -6    17754.86    17459.04    984.03 o
  14  16  -6     8321.07     7542.99   1113.20 o
  15  16  -6    22608.54    20773.60   1027.46 o
  16  16  -6     2055.62     3105.24   3083.11 o
   0  18  -6    19455.87    20562.50   2007.96 o
   1  18  -6    61307.06    60650.96   1926.05 o
   2  18  -6    12908.84    15520.19   1988.83 o
   3  18  -6    16708.53    15434.34   1514.64 o
   4  18  -6     5312.77     4034.46   1204.22 o
   5  18  -6     6179.48     6860.14   1272.53 o
   6  18  -6     4526.22     5596.95   1289.44 o
   7  18  -6    10718.63     9038.15   1244.34 o
   8  18  -6     2548.28     1155.29   1201.88 o
   1   1  -5    12510.57    14034.30    338.65 o
   2   1  -5    15555.34    16874.57    525.38 o
   3   1  -5    85536.93    88530.30   3476.59 o
   4   1  -5     9495.00    10935.92    462.04 o
   5   1  -5    79849.44    79296.04   2728.33 o
   6   1  -5   108099.32   112783.70   2879.58 o
   7   1  -5    41788.80    44602.49    967.90 o
   8   1  -5    69624.81    74059.66   1489.67 o
   9   1  -5     7730.49     9089.98    356.75 o
  11   1  -5    17519.70    18371.58    566.66 o
  12   1  -5     1118.81      851.52    273.43 o
  13   1  -5    25766.99    26931.19    907.78 o
  14   1  -5    15991.28    16788.09    649.64 o
  15   1  -5    33670.06    35072.54   1161.21 o
  16   1  -5    76399.69    78414.81   2768.81 o
  17   1  -5    41762.34    42904.40   1163.76 o
  18   1  -5    33465.23    34340.32   1026.46 o
  19   1  -5    56932.09    58324.36   1609.38 o
  20   1  -5     8592.91     8238.82    475.83 o
  21   1  -5    28691.90    28251.29    577.54 o
  22   1  -5     5888.39     6962.04    406.91 o
  23   1  -5     4902.23     4101.47    408.85 o
  24   1  -5    20627.52    19730.77    574.20 o
  25   1  -5     9059.48     8579.59    498.69 o
  26   1  -5    32330.17    32628.37   1237.38 o
  27   1  -5    21543.17    21920.72    934.40 o
  28   1  -5    47747.41    46304.48   1748.17 o
  29   1  -5    26995.75    27490.88    760.03 o
  30   1  -5    37002.08    37683.36   1320.86 o
  31   1  -5     8676.31     8017.46   1050.05 o
  32   1  -5    11775.50    11153.59    786.53 o
  33   1  -5     4500.64     5274.96    874.95 o
  34   1  -5     8530.72     7424.52   1058.19 o
  35   1  -5     5745.75     8532.16   1516.16 o
   1   3  -5     3122.11     3190.67    452.44 o
   2   3  -5    91390.63    94461.27   1395.58 o
   3   3  -5     7286.29     7677.95    339.95 o
   4   3  -5    34865.83    34379.63   1674.50 o
   5   3  -5     1301.17     1730.92    329.09 o
   6   3  -5     9345.86     9605.48    308.34 o
   7   3  -5    58913.17    62412.43    888.13 o
   8   3  -5    39456.12    41684.68    643.81 o
   9   3  -5   132037.59   141350.67   1750.12 o
  10   3  -5    32861.40    33849.35    871.03 o
  11   3  -5   154387.02   161736.77   1991.56 o
  12   3  -5    62751.52    66616.49   1118.49 o
  13   3  -5   118747.80   122552.26   2673.20 o
  14   3  -5    32714.30    33726.25   1029.07 o
  15   3  -5    58941.61    60025.23   1533.85 o
  16   3  -5    18264.45    17831.81    442.76 o
  17   3  -5    22903.53    22319.20    745.38 o
  18   3  -5     1528.67     1448.78    309.20 o
  19   3  -5     5984.35     6651.95    540.67 o
  20   3  -5    32504.18    32061.68    945.17 o
  21   3  -5    33777.84    33538.50    979.51 o
  22   3  -5    37935.96    37878.07   1141.89 o
  23   3  -5    18748.94    17834.62    659.04 o
  24   3  -5    13899.76    13687.12    421.79 o
  25   3  -5    12002.95    10708.23    539.25 o
  26   3  -5    22968.84    23196.89    666.07 o
  27   3  -5     7704.41     7662.65    439.66 o
  28   3  -5     7967.19     8352.68    777.87 o
  29   3  -5     4600.13     4732.83    780.67 o
  30   3  -5     9792.77     9046.87   1087.42 o
  31   3  -5    12603.10    11978.80    769.91 o
  32   3  -5     7874.14     9545.81    944.80 o
  33   3  -5    18292.62    17384.27   1136.19 o
  34   3  -5      306.03     -205.09   1396.74 o
   1   5  -5     1114.06      940.92    327.28 o
   2   5  -5    18979.08    19331.61    515.05 o
   3   5  -5     9264.97     8862.51    363.88 o
   4   5  -5    10952.11    10998.80    570.45 o
   5   5  -5    40952.35    39004.95   1442.64 o
   6   5  -5    21134.48    19480.02   1334.59 o
   7   5  -5    64047.06    64998.29   2990.20 o
   8   5  -5     1681.54     2282.60    417.38 o
   9   5  -5    11840.46    12503.83    556.62 o
  10   5  -5   119240.37   123138.87   1568.79 o
  11   5  -5     1863.22     2384.14    297.53 o
  12   5  -5   160338.53   164892.08   2044.86 o
  13   5  -5      973.57     1413.43    278.18 o
  14   5  -5    36654.83    35993.30    711.43 o
  15   5  -5    18719.09    18855.10    638.44 o
  16   5  -5    12213.58    12286.57    355.75 o
  17   5  -5    35574.96    36146.24    585.96 o
  18   5  -5    18552.49    18674.88    613.09 o
  19   5  -5     8548.37     9250.12    380.78 o
  20   5  -5    31851.32    32079.64    524.44 o
  21   5  -5     7907.25     7878.06    441.77 o
  22   5  -5    28108.16    27031.18    677.32 o
  23   5  -5     8383.44     8066.35    688.19 o
  24   5  -5    16004.04    15741.83    598.25 o
  25   5  -5    22616.05    22054.63    819.95 o
  26   5  -5     3948.52     3025.16    613.42 o
  27   5  -5    25133.48    23204.71   1275.76 o
  28   5  -5     8568.87     8860.19   1013.72 o
  29   5  -5    25389.71    25062.41   1526.66 o
  30   5  -5    24191.02    22940.66   1958.64 o
  31   5  -5    12538.30    10611.55    958.74 o
  32   5  -5    17250.04    17327.71   1050.75 o
  33   5  -5     5699.25     5812.20   2069.95 o
  34   5  -5    34392.29    31924.30   1422.73 o
   1   7  -5     3569.03     4370.92    512.14 o
   2   7  -5   102794.91   104019.95   1674.61 o
   3   7  -5     8290.81     8197.35    387.22 o
   4   7  -5   144424.42   142651.34   4824.52 o
   5   7  -5     2757.56     3930.19    425.54 o
   6   7  -5    74241.18    72920.27   1336.80 o
   7   7  -5    14615.66    13767.25    510.37 o
   8   7  -5    32010.44    31196.06   1015.59 o
   9   7  -5    14708.60    15030.48    522.01 o
  10   7  -5    10295.89    10581.93    469.02 o
  11   7  -5    12445.96    12740.82    520.39 o
  12   7  -5    11913.63    12261.14    454.52 o
  13   7  -5     6618.13     7713.55    581.22 o
  14   7  -5    16945.74    16805.88    408.48 o
  15   7  -5    16220.28    16935.74    475.10 o
  16   7  -5    46593.85    46925.16   1050.52 o
  17   7  -5    27121.42    26295.33    451.23 o
  18   7  -5    61263.56    61783.77   1233.55 o
  19   7  -5    10401.58     9710.45    487.39 o
  20   7  -5    66929.59    65086.46   1059.67 o
  21   7  -5     5307.47     5582.05    504.71 o
  22   7  -5    15695.31    14175.92    559.34 o
  23   7  -5     7397.23     7549.80    541.30 o
  24   7  -5    17209.66    16939.93   1041.09 o
  25   7  -5    19900.50    18550.45    709.01 o
  26   7  -5    59588.91    54873.59   1298.97 o
  27   7  -5    12096.94    11759.84    771.45 o
  28   7  -5    25366.20    25888.14    990.12 o
  29   7  -5     4813.82     4611.88   1228.89 o
  30   7  -5     9820.79     8895.56    940.10 o
  31   7  -5     2335.21     1948.68   1099.36 o
  32   7  -5     3646.25     5308.01   1473.02 o
  33   7  -5     4719.94     3202.12   1173.09 o
   1   9  -5    31265.71    32225.77    590.55 o
   2   9  -5    11548.10    12394.59    725.38 o
   3   9  -5    49077.80    49847.35    760.24 o
   4   9  -5       99.61     -318.64    302.84 o
   5   9  -5    23700.23    24207.99    659.51 o
   6   9  -5    28548.66    28729.10    719.90 o
   7   9  -5     2321.30     2371.63    316.42 o
   8   9  -5    24081.26    23824.16    633.74 o
   9   9  -5     8199.59     7875.36    336.53 o
  10   9  -5    77511.02    77955.97   1482.65 o
  11   9  -5    39475.57    39460.20   1169.13 o
  12   9  -5   115383.70   114237.42   2080.28 o
  13   9  -5    22148.53    22250.15    810.96 o
  14   9  -5    42557.19    43176.11    700.28 o
  15   9  -5      541.73      513.37    288.95 o
  16   9  -5    25904.58    25942.16    463.95 o
  17   9  -5     1120.15      545.37    432.18 o
  18   9  -5    22618.20    21601.67    553.52 o
  19   9  -5    10748.47    11497.48    345.96 o
  20   9  -5     5629.70     5999.87    687.73 o
  21   9  -5    21801.49    20604.16    737.18 o
  22   9  -5     2799.50     2540.28    679.88 o
  23   9  -5    16337.16    13378.98   1254.74 o
  24   9  -5     8241.15     8831.62    646.94 o
  25   9  -5    27865.19    27556.40    829.60 o
  26   9  -5    20070.91    20291.38   1205.94 o
  27   9  -5    22695.25    21061.77   1131.36 o
  28   9  -5    10737.78    10536.57   1765.54 o
  29   9  -5    12542.19    12334.73    985.20 o
  30   9  -5     1420.11     2074.39    999.48 o
  31   9  -5     9552.53     7645.57   1225.70 o
   1  11  -5     4973.24     5128.10    413.00 o
   2  11  -5    20286.46    20829.49    531.50 o
   3  11  -5     9051.13     9661.26    441.91 o
   4  11  -5     4648.31     5142.54    512.45 o
   5  11  -5     7076.27     7195.14    563.59 o
   6  11  -5      250.26      -92.11    354.42 o
   7  11  -5      630.76     1085.54    380.58 o
   8  11  -5     9241.25     9139.42    400.71 o
   9  11  -5    20406.90    20649.26    703.42 o
  10  11  -5    34498.35    34710.81    791.06 o
  11  11  -5   104353.11   100051.58   2230.03 o
  12  11  -5    34880.11    34406.47    805.09 o
  13  11  -5    70783.26    67350.30   1410.66 o
  14  11  -5    25339.52    25181.89    566.16 o
  15  11  -5     4046.90     4757.06    506.88 o
  16  11  -5     4353.39     4708.88    425.82 o
  17  11  -5     8569.11     8698.12    449.13 o
  18  11  -5      931.68     1137.08    297.78 o
  19  11  -5    18619.00    17170.37    779.21 o
  20  11  -5    17123.08    16320.92    788.70 o
  21  11  -5    20416.05    20379.88    864.46 o
  22  11  -5    18681.65    18086.68    899.38 o
  23  11  -5    12233.20    12753.33    938.35 o
  24  11  -5     4593.64     5622.24    870.71 o
  25  11  -5     9075.78     8346.23   1370.32 o
  26  11  -5     3158.36     5788.91   2064.07 o
  27  11  -5     5767.79     4015.13   1157.52 o
  28  11  -5     1317.55     1780.66   1379.99 o
  29  11  -5     8029.86     7959.06   1128.45 o
   1  13  -5    18968.81    19793.31    584.31 o
   2  13  -5     7546.05     7889.62    495.21 o
   3  13  -5    68803.57    66873.38   1007.91 o
   4  13  -5    18174.76    18652.86    576.48 o
   5  13  -5    11874.45    11100.69    510.61 o
   6  13  -5    38838.01    39381.18    753.57 o
   7  13  -5    12492.11    12028.95    558.41 o
   8  13  -5    43145.69    41431.44    743.31 o
   9  13  -5     4594.49     4675.52    416.18 o
  10  13  -5    23153.40    24195.15    999.66 o
  11  13  -5     1211.67     1278.73    419.49 o
  12  13  -5    25831.35    25469.65    676.22 o
  13  13  -5     1772.45     3438.74   1186.45 o
  14  13  -5    26733.61    25511.51   1008.48 o
  15  13  -5    14553.01    14496.18    708.32 o
  16  13  -5    21736.85    19560.54   1003.95 o
  17  13  -5    15926.00    17019.97    697.63 o
  18  13  -5    17792.76    17567.46    686.87 o
  19  13  -5    31740.35    29981.88   1630.32 o
  20  13  -5    13113.09    12427.56    902.09 o
  21  13  -5    23533.79    21797.78   1105.52 o
  22  13  -5     9682.06     8800.85   1279.98 o
  23  13  -5      927.86     2633.27   1337.89 o
  24  13  -5     3185.50     3415.54   1738.90 o
  25  13  -5    13691.38    13959.02   1483.57 o
  26  13  -5     3871.51     5192.71   1520.08 o
   1  15  -5     3282.90     2510.06    621.49 o
   2  15  -5      877.58       55.57    625.67 o
   3  15  -5     7114.67     8266.88    663.54 o
   4  15  -5     5612.97     6122.69    644.88 o
   5  15  -5    44797.90    45231.27   1026.06 o
   6  15  -5     7591.30     8535.60    657.83 o
   7  15  -5    61640.87    61356.66   1201.30 o
   8  15  -5     8395.07     7930.34    989.14 o
   9  15  -5     4318.52     3890.97    645.70 o
  10  15  -5     5174.86     3670.23    661.44 o
  11  15  -5    20802.29    19840.54    998.35 o
  12  15  -5     2912.64     2038.41    779.65 o
  13  15  -5     6444.40     6707.43    677.27 o
  14  15  -5     4557.65     4878.79    737.75 o
  15  15  -5    13933.52    12279.04    836.38 o
  16  15  -5     6840.41     8241.71    765.56 o
  17  15  -5    29841.26    27937.75   2787.90 o
  18  15  -5     4252.46     4016.08   1747.38 o
  19  15  -5     4294.61     2595.60   1854.00 o
  20  15  -5      652.99      887.61   1888.06 o
  21  15  -5      759.09      875.45   1899.62 o
  22  15  -5     1138.22       -9.12   1385.40 o
  23  15  -5     7854.32     8419.16   1507.00 o
   1  17  -5     6637.95     6214.59    889.06 o
   2  17  -5     4217.31     5360.58    933.79 o
   3  17  -5    14858.01    14498.32    931.70 o
   4  17  -5     3720.57     4287.20   1039.31 o
   5  17  -5     1040.20      976.33    825.60 o
   6  17  -5     7241.46     7865.08    871.23 o
   7  17  -5    27005.55    25873.09   1335.58 o
   8  17  -5     3188.11     2758.86    895.69 o
   9  17  -5    22177.62    21448.10   1051.20 o
  10  17  -5      693.12      755.48    951.72 o
  11  17  -5    31638.30    31886.87   1311.58 o
  12  17  -5      861.10       -9.89   1255.87 o
  13  17  -5    34034.88    34713.33   1099.90 o
  14  17  -5     1618.73     1704.19   1177.48 o
  15  17  -5    19700.21    19258.37    910.33 o
  16  17  -5     8990.51     7574.19    833.34 o
  17  17  -5     7123.01     7849.05   1336.14 o
  18  17  -5    13671.92    11464.93   2174.53 o
   1  19  -5     3338.71     2372.04   1113.78 o
   2  19  -5     3868.92     2386.98   1126.79 o
   3  19  -5     5374.17     8982.44   2650.45 o
   4  19  -5     1096.68     1811.51   1851.00 o
   5  19  -5     7403.91     7511.67   1134.27 o
   6  19  -5      819.18     2668.25   1316.71 o
   7  19  -5    21365.21    20314.09   1334.70 o
   8  19  -5     6986.38     8130.87   3756.39 o
   9  19  -5     7341.54     8807.97   1910.20 o
  10  19  -5    18096.91    19449.04   1317.60 o
   0   0  -4   335182.13   351196.53   9095.47 o
   2   0  -4   127035.98   124877.91   6257.51 o
   4   0  -4   124264.21   132340.92   7823.17 o
   6   0  -4   234946.30   255556.31   4689.62 o
   8   0  -4   531173.69   546668.25  15158.05 o
  10   0  -4   306370.03   314974.94  16649.30 o
  12   0  -4       16.76     -102.48    269.91 o
  14   0  -4   120899.16   123237.90   4953.80 o
  16   0  -4    66690.93    67082.67   2289.30 o
  18   0  -4     5619.72     6005.55    594.81 o
  20   0  -4     2337.98     2868.50    396.18 o
  22   0  -4    47121.57    47111.68   1745.75 o
  24   0  -4    13974.18    14046.33    628.25 o
  26   0  -4      125.88      633.91    600.25 o
  28   0  -4     4519.47     4674.88    567.23 o
  30   0  -4    35848.40    33970.25    841.54 o
  32   0  -4    50668.16    48761.38   2989.32 o
  34   0  -4    13728.76    13664.87   1443.22 o
  36   0  -4    14745.71    13151.31   1924.83 o
   0   2  -4   384949.75   394857.19   7184.58 o
   1   2  -4    18796.71    19911.06    442.84 o
   2   2  -4   147367.06   144500.63   6730.84 o
   3   2  -4    32764.25    34359.28   1588.62 o
   4   2  -4    25425.64    25914.45    856.64 o
   5   2  -4    11792.48    10980.88    335.79 o
   6   2  -4    89309.15    94048.70   1175.50 o
   7   2  -4     1232.46     1785.44    156.00 o
   8   2  -4     2505.45     3138.23    208.73 o
   9   2  -4    10303.50    11525.15    242.42 o
  10   2  -4    10667.43    11386.56    320.03 o
  11   2  -4    29098.80    29457.49    710.69 o
  12   2  -4     2148.23     2308.97    198.68 o
  13   2  -4    84418.50    87489.73   1957.20 o
  14   2  -4    12185.03    12546.25    591.10 o
  15   2  -4    95502.73    96812.37   2397.68 o
  16   2  -4     6480.01     7205.16    295.70 o
  17   2  -4    76418.23    79474.01   2221.55 o
  18   2  -4    48471.98    49629.15   1344.92 o
  19   2  -4    40170.41    40286.97    924.47 o
  20   2  -4    10232.83    10148.17    313.65 o
  21   2  -4    28367.04    27461.13    790.89 o
  22   2  -4   114835.79   114088.42   2681.30 o
  23   2  -4    10661.36    10582.61    330.18 o
  24   2  -4    81038.36    80579.62   1949.23 o
  25   2  -4    10457.55    10726.52    571.66 o
  26   2  -4     7318.98     7895.06    688.48 o
  27   2  -4      939.94      839.64    280.99 o
  28   2  -4    13525.14    12850.14    377.05 o
  29   2  -4     2209.18     1858.64    490.73 o
  30   2  -4     9074.99     9527.40    744.84 o
  31   2  -4      436.16      111.74    578.86 o
  32   2  -4       29.96      125.56    631.68 o
  33   2  -4     2649.57     3400.59    761.79 o
  34   2  -4      103.46    -1146.64    800.66 o
  35   2  -4    12169.25    10004.03   1087.47 o
  36   2  -4     3019.84     2644.75   1481.11 o
  37   2  -4    24363.24    22286.62   1703.32 o
   0   4  -4    33435.84    34550.92   2972.10 o
   1   4  -4   253466.72   262300.94   3630.91 o
   2   4  -4   154992.61   153416.97   5394.49 o
   3   4  -4    44494.65    44605.07   2190.03 o
   4   4  -4   315430.16   299499.53  12218.70 o
   5   4  -4     9814.80    10143.08    348.97 o
   6   4  -4   101576.44   107885.39   1528.75 o
   7   4  -4    22082.10    24600.21    544.00 o
   8   4  -4    12974.31    13737.32    982.91 o
   9   4  -4     5140.38     6123.03    272.89 o
  10   4  -4    29589.61    29849.96    601.08 o
  11   4  -4     1987.51     2553.66    202.85 o
  12   4  -4    52564.45    51768.67   1417.77 o
  13   4  -4     4463.02     4599.08    245.98 o
  14   4  -4   189090.19   187687.52   3523.31 o
  15   4  -4     8473.20     8640.71    263.05 o
  16   4  -4    39941.36    39923.57    848.86 o
  17   4  -4     7161.49     7325.23    299.17 o
  18   4  -4    11686.55    12480.39    427.56 o
  19   4  -4    31240.61    30546.81    714.71 o
  20   4  -4    22049.03    21935.79    532.80 o
  21   4  -4    68481.43    68757.11   1053.19 o
  22   4  -4     1235.84     1167.39    357.01 o
  23   4  -4    75216.33    75777.73   1381.60 o
  24   4  -4      817.51      756.08    415.13 o
  25   4  -4    58971.87    56858.03   1446.93 o
  26   4  -4    20663.96    19952.70    606.40 o
  27   4  -4     4541.08     4941.74    502.04 o
  28   4  -4    26546.18    25677.31   1253.86 o
  29   4  -4     4221.73     4245.27    472.74 o
  30   4  -4     1072.68      201.41    589.90 o
  31   4  -4     4750.75     6173.63   1739.29 o
  32   4  -4    10360.35     8885.19    847.50 o
  33   4  -4     2099.54     3213.71    860.65 o
  34   4  -4     1293.22     1394.27    905.97 o
  35   4  -4     1027.81     1186.64   1386.52 o
  36   4  -4    14160.45    11251.16   1546.49 o
   0   6  -4    46779.64    50106.96   1173.26 o
   1   6  -4    56012.07    58137.77    926.05 o
   2   6  -4    46824.96    45944.01   1417.69 o
   3   6  -4    30050.00    32124.97    968.67 o
   4   6  -4   149393.30   140885.67   5912.63 o
   5   6  -4    76775.45    73971.27   3439.72 o
   6   6  -4   119328.27   118961.25   2917.76 o
   7   6  -4   209871.20   212243.05   2555.58 o
   8   6  -4     2209.91     2415.54    319.82 o
   9   6  -4   227611.80   234775.55   2977.44 o
  10   6  -4    16914.29    18007.09    387.48 o
  11   6  -4    57395.09    56672.39   1098.05 o
  12   6  -4     1604.05     1400.21    253.49 o
  13   6  -4     4373.07     4240.07    433.83 o
  14   6  -4    11810.12    11660.39    533.63 o
  15   6  -4    35999.81    35998.43    604.04 o
  16   6  -4    26853.26    26757.43    471.48 o
  17   6  -4     4361.13     4545.79    424.30 o
  18   6  -4    98843.69    95407.73   1074.94 o
  19   6  -4     5570.58     5173.55    352.46 o
  20   6  -4    36566.43    36042.19    813.22 o
  21   6  -4     2996.90     3250.82    396.23 o
  22   6  -4    11322.90    11252.36    449.62 o
  23   6  -4     1830.90     2057.28    405.05 o
  24   6  -4    14181.72    14042.03    505.87 o
  25   6  -4     2256.47     2496.94    463.88 o
  26   6  -4    14361.54    13888.72    630.45 o
  27   6  -4      926.41     1720.60    537.51 o
  28   6  -4    26021.59    25234.85   1172.73 o
  29   6  -4    13102.38    11593.42    636.86 o
  30   6  -4     3333.81     3661.74    840.73 o
  31   6  -4    32339.77    31721.61   1070.26 o
  32   6  -4     5129.35     4738.41    910.92 o
  33   6  -4    17507.15    18047.73   1322.74 o
  34   6  -4     3178.01     2712.75   1067.07 o
  35   6  -4     1361.18     1938.77   1422.16 o
   0   8  -4   106561.51   106544.20   1806.05 o
   1   8  -4    50578.57    50485.72    707.25 o
   2   8  -4    28501.14    29119.02    493.64 o
   3   8  -4     2149.51     2589.84    255.96 o
   4   8  -4    17837.89    18274.27    450.16 o
   5   8  -4    73819.01    69861.36   1422.56 o
   6   8  -4     1953.10     2209.91    249.53 o
   7   8  -4    42851.86    41749.38   1082.61 o
   8   8  -4    33552.38    33876.30    555.71 o
   9   8  -4     3285.77     3629.91    268.06 o
  10   8  -4    64695.64    63607.32   1082.04 o
  12   8  -4    16588.81    15406.73    343.15 o
  13   8  -4     6248.80     6381.62    262.77 o
  14   8  -4     9926.83    10723.30    294.75 o
  15   8  -4    29269.21    28739.15    491.65 o
  16   8  -4    54382.29    52724.72    836.85 o
  17   8  -4    85099.13    82783.02    889.87 o
  18   8  -4    96407.70    93164.01   1436.59 o
  19   8  -4    34175.38    32008.78    580.42 o
  20   8  -4    38812.52    37684.87    644.69 o
  21   8  -4      950.36     1403.22    392.53 o
  22   8  -4    14988.88    13486.97    643.37 o
  23   8  -4    14529.28    14458.95    516.91 o
  24   8  -4     8352.38     7498.19    517.80 o
  25   8  -4     5553.49     5702.36    608.24 o
  26   8  -4     4747.87     4916.19    561.77 o
  27   8  -4     9768.00     9230.33    803.62 o
  28   8  -4    11524.27    11260.41    656.66 o
  29   8  -4    13097.15    13372.08   1024.73 o
  30   8  -4      717.58     2086.31    823.10 o
  31   8  -4     3013.25     4198.12    888.18 o
  32   8  -4     8970.29     8700.10   1005.71 o
  33   8  -4     1424.19     1757.53   1194.18 o
  34   8  -4    11294.43    11152.43   1218.54 o
   0  10  -4     9424.49    10033.80   1037.07 o
   1  10  -4   172151.52   168644.19   2813.16 o
   2  10  -4      282.61     2096.64    807.76 o
   3  10  -4   239777.25   239545.77   2640.91 o
   4  10  -4    10888.54    11591.94    352.58 o
   5  10  -4   173165.31   167520.38   2877.07 o
   6  10  -4     5287.65     5478.64    327.06 o
   7  10  -4    12262.61    12713.66    379.29 o
   8  10  -4    43329.93    43768.35   1088.85 o
   9  10  -4    19341.35    18946.53    494.95 o
  10  10  -4    32775.68    33236.32    718.12 o
  11  10  -4     2984.99     2554.64    289.68 o
  12  10  -4     1528.29     1759.48    259.35 o
  13  10  -4    46222.46    45388.02    793.34 o
  14  10  -4    22737.05    22387.25    547.23 o
  15  10  -4    47576.89    46380.22    729.37 o
  16  10  -4     5379.16     6053.89    514.50 o
  17  10  -4     7641.97     7615.22    467.83 o
  18  10  -4     3402.18     3942.34    513.81 o
  19  10  -4    36278.61    34763.24    733.72 o
  20  10  -4     6762.30     6208.00    479.57 o
  21  10  -4    32977.02    31621.16    645.03 o
  22  10  -4     1658.57     1311.91    487.51 o
  23  10  -4    16805.43    15103.17    761.73 o
  24  10  -4      827.96      886.72    519.16 o
  25  10  -4    20633.09    18532.38    666.72 o
  26  10  -4     4277.33     3562.77    785.79 o
  27  10  -4    24467.46    23147.21   1024.20 o
  28  10  -4     3332.20     3143.98    840.33 o
  29  10  -4     3475.91     5451.61    908.28 o
  30  10  -4      699.40     -360.23    944.71 o
  31  10  -4     2566.08     2124.32   1041.92 o
  32  10  -4     6211.12     7801.56   1174.75 o
   0  12  -4    37026.94    37391.00    921.30 o
   1  12  -4    23170.23    23011.74    519.71 o
   2  12  -4    13837.16    13865.25    438.39 o
   3  12  -4    19103.13    18725.40    480.71 o
   4  12  -4    28566.81    27906.89    634.05 o
   5  12  -4    69264.84    67494.19   1245.17 o
   6  12  -4    79081.34    75658.46   1116.51 o
   7  12  -4    25562.83    24158.99    776.07 o
   8  12  -4    24029.07    23177.61    765.00 o
   9  12  -4     1125.99     1813.41    575.27 o
  10  12  -4    14029.58    14419.16    434.86 o
  11  12  -4      603.18      356.29    365.61 o
  12  12  -4    22532.48    21365.47    622.30 o
  13  12  -4     7273.04     7243.96    430.41 o
  14  12  -4    19723.74    19928.95    658.47 o
  15  12  -4     1316.83     1955.43    474.55 o
  16  12  -4     9923.47    10074.78    423.78 o
  17  12  -4    21380.95    21465.85    637.09 o
  18  12  -4    10455.18    10460.04    765.83 o
  19  12  -4    23853.56    24445.42    768.14 o
  20  12  -4    26626.23    23325.06    782.95 o
  21  12  -4      646.72      118.15    657.08 o
  22  12  -4    60187.27    56594.06   2389.93 o
  23  12  -4     7608.35     7059.22    808.62 o
  24  12  -4    40671.33    38861.22    947.30 o
  25  12  -4     5867.87     5843.69    710.60 o
  26  12  -4     1866.62     2126.89    690.73 o
  27  12  -4     9634.75     9500.47   2699.44 o
  28  12  -4     7605.91     8072.05    963.38 o
  29  12  -4     7058.02     5967.56   1754.85 o
  30  12  -4     7785.81    10356.12   1611.43 o
   0  14  -4     2987.36     2739.81   1244.60 o
   1  14  -4    92172.12    93185.22   1234.12 o
   2  14  -4     7461.22     9137.69    480.43 o
   3  14  -4    11794.31    11509.19    632.98 o
   4  14  -4    11024.08    10778.28    479.82 o
   5  14  -4     1006.73     1787.91    425.73 o
   6  14  -4    16993.44    16392.89    543.16 o
   7  14  -4    27006.75    26863.65    567.57 o
   8  14  -4    45959.75    43669.80    919.96 o
   9  14  -4    69641.72    66513.03   1088.08 o
  10  14  -4    23060.87    22497.87    879.17 o
  11  14  -4    20425.35    20186.56    545.37 o
  12  14  -4     9110.75     9136.16    656.98 o
  13  14  -4     1664.16     2294.86    429.01 o
  14  14  -4    73304.95    69075.37   1741.77 o
  15  14  -4     6971.39     6671.30    456.20 o
  16  14  -4    61167.39    58440.73   1084.58 o
  17  14  -4     4296.11     3900.97    703.95 o
  18  14  -4    17730.33    18413.16   1418.56 o
  19  14  -4    12191.21    12382.54   1734.74 o
  20  14  -4     8346.20     9281.00   1415.75 o
  21  14  -4      671.84     1167.14   1196.30 o
  22  14  -4     4332.93     6302.77   1138.74 o
  23  14  -4    13802.09    14603.26   3333.07 o
  24  14  -4     6835.05     4464.60   1613.00 o
  25  14  -4     2420.15      397.62   1250.27 o
  26  14  -4     3493.45     2487.27   1557.55 o
  27  14  -4     2829.36     6797.75   2178.73 o
   0  16  -4    87949.48    85016.06   2061.46 o
   1  16  -4    45890.32    45512.89   1002.60 o
   2  16  -4    69916.91    68990.86   1268.58 o
   3  16  -4     5843.09     7130.32    937.11 o
   4  16  -4    27154.74    25591.64    784.91 o
   5  16  -4     6757.61     7447.34    985.61 o
   6  16  -4     4730.26     4076.45    678.27 o
   7  16  -4    13623.60    14606.67    661.50 o
   8  16  -4     2425.50     3005.74   1549.62 o
   9  16  -4    40864.30    39189.61   1060.73 o
  10  16  -4     3792.70     4566.64    572.22 o
  11  16  -4     7902.88     7594.67    811.01 o
  12  16  -4     8250.08     8889.31   1102.66 o
  13  16  -4    19999.25    20349.12   1475.62 o
  14  16  -4     9284.73     7908.00    759.69 o
  15  16  -4    25795.77    25783.63    969.56 o
  16  16  -4    12062.40    11201.35    737.99 o
  17  16  -4     2583.61     3480.60    636.03 o
  18  16  -4     9308.27     8776.59   1741.45 o
  19  16  -4     3766.70     2596.25   1058.42 o
  20  16  -4     1087.01     1782.45   1162.22 o
  21  16  -4     5359.66     3006.63   1228.76 o
  22  16  -4    12380.75    11132.63   1359.46 o
  23  16  -4    15459.48    17110.67   1502.23 o
  24  16  -4    15258.41    15165.21   1542.63 o
   0  18  -4     6388.39     8534.22   1176.17 o
   1  18  -4    25868.24    25309.26    903.05 o
   2  18  -4     5372.66     4508.38    819.21 o
   3  18  -4     5239.85     4309.67    832.35 o
   4  18  -4      865.94     1848.19    820.83 o
   5  18  -4    33639.76    34773.41   1158.65 o
   6  18  -4     2192.15     3740.93    817.18 o
   7  18  -4    11685.93    10865.67    889.35 o
   8  18  -4     7936.46     6814.08   1157.36 o
   9  18  -4      433.91      914.47    791.74 o
  10  18  -4     5405.40     6516.86   1838.92 o
  11  18  -4     3955.16     3772.62    938.77 o
  12  18  -4     1774.99      187.54    728.49 o
  13  18  -4    15989.20    16416.54    867.48 o
  14  18  -4     1433.24     2759.17    719.38 o
  15  18  -4     8846.86     9561.33   2271.38 o
  16  18  -4      746.24     1597.48    802.85 o
  17  18  -4     1317.41     2027.84    767.94 o
  18  18  -4     2284.36    -1400.97   2060.78 o
  19  18  -4     4648.28     9906.10   2215.34 o
   0  20  -4    34786.39    35152.44   2073.39 o
   1  20  -4      583.02     2426.14   1191.11 o
   2  20  -4    25637.85    24762.15   1405.69 o
   3  20  -4    11821.98    13690.26   1217.56 o
   4  20  -4    21816.02    22064.29   1273.50 o
   5  20  -4     7979.61     8419.49   1155.77 o
   6  20  -4    25055.80    25690.21   3106.25 o
   7  20  -4     3792.42     5145.43   1143.26 o
   8  20  -4    22104.87    21787.79   1326.09 o
   9  20  -4    21957.19    20806.15   1305.14 o
  10  20  -4     7687.42     6945.85   2111.65 o
  11  20  -4     1641.18      696.04   3308.16 o
   1   1  -3    27279.45    26846.20   1099.29 o
   2   1  -3    33730.67    32938.29   1330.86 o
   3   1  -3   129505.90   136559.91   1619.34 o
   4   1  -3     6636.80     6860.88    193.28 o
   6   1  -3   212050.53   221238.31   4400.50 o
   7   1  -3    31059.66    30266.13    915.33 o
   8   1  -3   189503.63   192326.47   5410.02 o
  10   1  -3    92741.38    97502.55   2023.43 o
  11   1  -3    14474.06    14954.30    238.50 o
  12   1  -3   102667.87   105944.59   2624.89 o
  13   1  -3     8361.30     8541.91    233.02 o
  14   1  -3   106875.29   111579.61   3103.34 o
  15   1  -3     6080.02     6670.42    300.82 o
  16   1  -3   129242.09   131668.80   2969.88 o
  17   1  -3    72556.54    71823.81   2043.73 o
  18   1  -3    27259.90    26887.38    809.84 o
  19   1  -3   106071.63   108899.63   1970.55 o
  20   1  -3    21015.75    20983.19    592.56 o
  21   1  -3    72498.58    72927.42   1061.93 o
  22   1  -3    54011.92    53610.56    932.07 o
  23   1  -3    18860.29    18586.60    423.61 o
  24   1  -3     6764.86     6598.19    252.43 o
  25   1  -3    24292.76    25212.89    663.65 o
  26   1  -3    10339.71    10317.51    427.39 o
  27   1  -3    18483.47    18300.19    485.29 o
  28   1  -3    20410.60    21371.87    451.11 o
  29   1  -3     6278.26     6579.19    388.56 o
  30   1  -3    56130.08    54364.65   1257.83 o
  31   1  -3    10676.10    10789.89    573.02 o
  32   1  -3    30423.28    30848.56   1125.42 o
  33   1  -3    13704.63    13780.27    612.13 o
  34   1  -3      784.00     2350.87    730.72 o
  35   1  -3    15246.29    15354.56   1031.38 o
  36   1  -3      118.26      333.07    990.48 o
  37   1  -3    10839.95    10811.12   2135.96 o
  38   1  -3     8179.38     9916.75   2679.56 o
   1   3  -3    15239.28    15539.19    668.19 o
   2   3  -3    81836.39    78550.29   3864.07 o
   3   3  -3    65170.78    65637.52   2669.96 o
   4   3  -3    48168.02    48729.10    742.77 o
   5   3  -3    42914.94    46298.98    714.14 o
   6   3  -3    33162.24    33200.26    862.91 o
   7   3  -3    65750.34    64726.79   1865.80 o
   8   3  -3    47232.11    44354.46   1059.99 o
   9   3  -3    90874.41    89447.27   1572.54 o
  10   3  -3    44057.67    44477.79    677.27 o
  11   3  -3   154676.77   154538.94   3301.22 o
  12   3  -3    36041.96    36785.86    708.06 o
  13   3  -3   124881.05   126842.93   2314.96 o
  14   3  -3    32779.06    32096.23    664.93 o
  15   3  -3    61907.36    62091.64   1298.10 o
  16   3  -3    73552.45    72916.61   1740.35 o
  17   3  -3    12512.21    12344.67    296.79 o
  18   3  -3     8134.08     8378.18    277.21 o
  19   3  -3     3779.03     3781.36    277.74 o
  20   3  -3    43585.11    42668.96    628.96 o
  21   3  -3     8645.03     8592.51    481.69 o
  22   3  -3    20739.15    21238.91    583.75 o
  23   3  -3    15247.72    16359.85    510.26 o
  24   3  -3    24183.50    24355.93    750.34 o
  25   3  -3    52487.11    51874.26   1029.05 o
  26   3  -3    67213.10    67457.34   1029.21 o
  27   3  -3    63727.87    63682.04   1021.91 o
  28   3  -3    24704.01    24325.93    698.77 o
  29   3  -3    54992.42    52475.85    987.30 o
  30   3  -3    16139.78    14963.20    471.62 o
  31   3  -3    30699.01    31889.75    615.94 o
  32   3  -3     5520.66     6441.39    617.40 o
  33   3  -3    22447.99    20731.78    741.88 o
  34   3  -3     1038.56      904.27    778.28 o
  35   3  -3    11281.09    12864.40   1176.20 o
  36   3  -3      924.70     2762.83   1648.95 o
  37   3  -3     5349.16     5174.65   1822.04 o
  38   3  -3     1810.61     2545.62   1528.00 o
   1   5  -3     1660.37     1508.95    176.35 o
   2   5  -3    30317.63    28654.73    958.40 o
   3   5  -3    19335.72    19982.47    670.14 o
   4   5  -3    75180.08    71831.15   2809.97 o
   5   5  -3    21980.27    21581.24    446.27 o
   6   5  -3   125808.70   126262.94   2421.30 o
   7   5  -3   114961.73   119366.97   2287.26 o
   8   5  -3    25921.53    26827.46    415.02 o
   9   5  -3    70614.87    71448.34   1344.77 o
  10   5  -3   151268.55   148431.89   2704.69 o
  11   5  -3    57023.38    54519.60   1216.27 o
  12   5  -3   233992.94   228756.98   3618.86 o
  13   5  -3    56824.06    56727.34    882.52 o
  14   5  -3    32338.57    31891.13    639.67 o
  15   5  -3    63780.01    64293.63   1010.98 o
  16   5  -3    40785.18    40129.28    622.63 o
  17   5  -3    50012.18    50607.16    827.33 o
  18   5  -3   115404.38   113956.78   1711.14 o
  19   5  -3    13476.77    14271.92    503.26 o
  20   5  -3    74688.72    73688.97    998.78 o
  21   5  -3     3963.52     4499.29    390.93 o
  22   5  -3    24559.93    23359.74    506.85 o
  23   5  -3    13967.44    13456.72    459.52 o
  24   5  -3     4596.18     3803.41    366.94 o
  25   5  -3    16217.57    15110.73    454.84 o
  26   5  -3    12852.36    12914.48    461.34 o
  27   5  -3    17954.93    18587.56    529.15 o
  28   5  -3     1314.57     1296.32    380.69 o
  29   5  -3    28329.99    26679.23    741.08 o
  30   5  -3      328.33       61.39    440.08 o
  31   5  -3    19480.65    18573.16    738.06 o
  32   5  -3    10917.47     9885.03   1036.37 o
  33   5  -3     2610.16     2306.04    734.39 o
  34   5  -3    47033.93    44927.02   1593.16 o
  35   5  -3      352.22      119.85    924.24 o
  36   5  -3    32426.68    28386.29   1639.56 o
  37   5  -3     3176.42     2407.69   1448.42 o
   1   7  -3    36874.90    37218.91    820.07 o
   2   7  -3   162151.09   153762.52   2549.19 o
   3   7  -3    40004.13    40377.42    932.36 o
   4   7  -3   166320.98   156593.42   3145.44 o
   5   7  -3     1753.97     2053.51    185.85 o
   6   7  -3    26025.01    26323.36    419.64 o
   7   7  -3    20229.26    20808.08    361.78 o
   8   7  -3     5496.09     5748.70    205.01 o
   9   7  -3     7467.73     7571.61    262.63 o
  10   7  -3    67429.11    68378.30    999.59 o
  11   7  -3    45815.01    45433.04    898.34 o
  12   7  -3    71956.95    67069.73   1150.16 o
  13   7  -3    24713.32    23600.96    401.15 o
  14   7  -3    26669.41    26933.27    435.18 o
  15   7  -3    24209.96    23564.26    524.62 o
  16   7  -3     1464.74     1262.28    257.29 o
  17   7  -3    21517.46    21192.61    448.57 o
  18   7  -3    52034.36    49578.36    672.01 o
  19   7  -3    16340.67    16594.06    407.18 o
  20   7  -3   107473.20   106080.26   1210.70 o
  21   7  -3    44742.41    43877.29    873.95 o
  22   7  -3    51599.64    52340.17    748.29 o
  23   7  -3    22075.74    22232.08    514.84 o
  24   7  -3    35626.59    34495.72    915.11 o
  25   7  -3    21905.48    21355.77    701.90 o
  26   7  -3    57333.05    57058.73    923.42 o
  27   7  -3    10244.22    10826.09    537.98 o
  28   7  -3    21905.04    21790.53   1075.56 o
  29   7  -3     6029.70     5883.70    457.25 o
  30   7  -3     8722.42     7828.94    600.99 o
  31   7  -3    10291.13     9354.65    684.15 o
  32   7  -3    15906.31    14891.93    944.88 o
  33   7  -3    10564.37     9742.38    785.60 o
  34   7  -3    26407.61    27121.20   1505.87 o
  35   7  -3     4124.43     1939.22   1025.07 o
  36   7  -3    14408.77    14072.63   3749.79 o
   1   9  -3    24184.36    23935.15    503.82 o
   2   9  -3    15904.30    16082.98    539.75 o
   3   9  -3    89205.58    86032.64   1557.30 o
   4   9  -3    34867.45    34786.07    661.52 o
   5   9  -3    28976.49    29228.32    675.35 o
   6   9  -3    16644.69    15289.73    292.89 o
   7   9  -3    10054.80     9963.93    446.40 o
   8   9  -3     2845.70     3342.72    233.22 o
   9   9  -3    35727.01    35926.89    651.34 o
  10   9  -3   102147.55    98894.27   1081.73 o
  11   9  -3    98923.60    97505.27   1242.58 o
  12   9  -3   187994.44   183134.72   2091.71 o
  13   9  -3    68995.58    68697.51   1035.25 o
  14   9  -3    49816.86    48645.64    710.83 o
  15   9  -3    19159.41    18645.41    436.69 o
  16   9  -3     7284.11     7133.04    348.25 o
  17   9  -3    11803.17    11192.26    363.13 o
  18   9  -3     8610.61     8419.11    365.26 o
  19   9  -3    14275.19    14031.86    420.46 o
  20   9  -3       21.91      975.25    333.28 o
  21   9  -3    16022.87    15418.35    453.06 o
  22   9  -3    10317.37     9587.69    446.17 o
  23   9  -3     5858.33     6034.25    441.66 o
  24   9  -3    20775.22    20214.25    554.05 o
  25   9  -3    39647.75    38314.98    742.22 o
  26   9  -3    34154.69    33323.46    727.18 o
  27   9  -3    44400.39    42798.68    840.59 o
  28   9  -3    32707.20    30267.56    743.82 o
  29   9  -3     6171.28     5357.54    581.45 o
  30   9  -3    24101.20    23906.08    805.89 o
  31   9  -3     2496.33     2107.48   1141.95 o
  32   9  -3     6333.90     5498.59   1076.81 o
  33   9  -3     8719.96     7160.20   1050.22 o
  34   9  -3    14251.69    13275.75   1434.39 o
  35   9  -3     9250.52     9827.81   1201.94 o
   1  11  -3    13776.65    14008.51    373.80 o
   2  11  -3    38272.66    39410.68    608.30 o
   3  11  -3    42719.79    42566.38    978.78 o
   4  11  -3    21204.84    21073.50    617.50 o
   5  11  -3    32385.79    30657.69    478.50 o
   6  11  -3    20191.20    19448.37    426.23 o
   7  11  -3    33896.56    34278.28    661.12 o
   8  11  -3    42745.41    41339.20    925.32 o
   9  11  -3    50060.19    47554.46    834.29 o
  10  11  -3    12076.09    12289.55    388.00 o
  11  11  -3   135150.00   132006.83   2048.57 o
  12  11  -3    14328.31    15093.30    391.00 o
  13  11  -3    62070.88    62143.33    915.74 o
  14  11  -3    24239.16    24426.90    485.84 o
  15  11  -3    21333.42    21820.77    441.34 o
  16  11  -3    24299.22    23985.20    629.79 o
  17  11  -3    58263.86    55704.60    921.02 o
  18  11  -3     2252.35     2494.79    430.46 o
  19  11  -3    43089.00    40918.19    668.90 o
  20  11  -3    11537.58    11262.56    452.98 o
  21  11  -3    19428.08    19725.64    573.73 o
  22  11  -3     7982.86     7936.80    476.98 o
  23  11  -3    10910.56    10611.76    648.30 o
  24  11  -3     6246.24     4617.03    526.15 o
  25  11  -3    14283.66    13486.47    590.02 o
  26  11  -3    25487.84    23785.73   1113.26 o
  27  11  -3     8405.35     8058.13    864.72 o
  28  11  -3    16611.45    14357.81    720.02 o
  29  11  -3     2209.40     3487.46    947.82 o
  30  11  -3    14009.31    15596.84   1124.68 o
  31  11  -3     4280.48     2263.03    931.82 o
  32  11  -3     4848.24     6121.31   1034.13 o
  33  11  -3    20749.50    20022.48   1210.68 o
   1  13  -3    32963.87    33541.95    593.98 o
   2  13  -3     3617.90     4244.37    344.70 o
   3  13  -3    88428.61    86564.96   2008.52 o
   4  13  -3     8613.98     9062.19    402.29 o
   5  13  -3    33873.22    32899.61    676.80 o
   6  13  -3    32994.19    32332.33    555.87 o
   7  13  -3     7182.98     7179.15    328.66 o
   8  13  -3    47327.40    46878.41    726.21 o
   9  13  -3      753.16      604.48    343.07 o
  10  13  -3    21800.32    20833.41    546.43 o
  11  13  -3     7476.81     7041.51    343.97 o
  12  13  -3     4238.06     4021.80    316.43 o
  13  13  -3     1979.51     1599.18    339.53 o
  14  13  -3    11167.91    11623.61    352.35 o
  15  13  -3     4457.19     4334.72    364.60 o
  16  13  -3    36776.61    37607.62    788.07 o
  17  13  -3     7084.02     7507.53    593.89 o
  18  13  -3    26794.62    26072.55    745.38 o
  19  13  -3    37844.18    35898.59    861.48 o
  20  13  -3    19273.34    18985.51    706.52 o
  21  13  -3    58327.65    55115.36   1229.80 o
  22  13  -3    18080.90    16027.14    568.72 o
  23  13  -3     7741.66     7923.00    609.87 o
  24  13  -3    10137.19     9597.44    584.57 o
  25  13  -3    16149.56    15035.02    680.85 o
  26  13  -3    10566.49     9686.03    878.10 o
  27  13  -3     8903.45     7937.51    716.32 o
  28  13  -3    17019.63    16670.39   1442.41 o
  29  13  -3      270.76     3587.79   1345.98 o
  30  13  -3    22614.29    21651.21   1658.50 o
   1  15  -3     1564.01     1558.71    406.55 o
   2  15  -3     1602.91     1430.97    604.75 o
   3  15  -3     7083.49     6936.75    435.33 o
   4  15  -3     8648.37     9313.98    464.54 o
   5  15  -3    27468.29    27512.28    815.62 o
   6  15  -3    18425.95    17684.04    761.91 o
   7  15  -3    71898.31    70741.87   1410.84 o
   8  15  -3    17792.66    16693.07    588.48 o
   9  15  -3    29130.13    27724.94    801.73 o
  10  15  -3    15453.95    15189.36    638.11 o
  11  15  -3    63431.16    62189.36   1275.85 o
  12  15  -3    25042.15    24523.73    797.33 o
  13  15  -3    49594.53    49477.95    741.32 o
  14  15  -3    18443.16    17633.59    466.98 o
  15  15  -3    35220.58    34360.72    887.81 o
  16  15  -3     9913.17     9774.37    531.94 o
  17  15  -3    43251.07    43662.26    753.94 o
  18  15  -3     6232.03     6849.71   1292.95 o
  19  15  -3     1410.83     1517.97    768.08 o
  20  15  -3     4050.35     3433.22    982.70 o
  21  15  -3     9225.27    10251.52   1095.61 o
  22  15  -3     7428.48     7257.34   1092.83 o
  23  15  -3     7214.07     5841.12   1099.87 o
  24  15  -3     1738.92     2073.52   1175.11 o
  25  15  -3     8322.97     9970.92   1329.63 o
  26  15  -3     3392.60     3243.65   1346.51 o
  27  15  -3    16597.32    20072.82   1581.18 o
   1  17  -3    13058.91    12562.73    755.57 o
   2  17  -3     2067.89     1096.06    578.85 o
   3  17  -3    40224.71    41243.35    942.86 o
   4  17  -3    15730.64    15518.72    934.15 o
   5  17  -3    21343.99    21892.97    774.03 o
   6  17  -3     7326.46     8096.51    616.87 o
   7  17  -3    59392.57    57709.73   1130.85 o
   8  17  -3      641.61      803.02    551.74 o
   9  17  -3    32474.16    32522.37   1315.67 o
  10  17  -3      642.18      991.36    553.26 o
  11  17  -3     7035.04     6078.73    566.47 o
  12  17  -3     3201.45     2772.50    727.36 o
  13  17  -3    11468.27    10984.40   2033.32 o
  14  17  -3     5519.48     5727.88    751.09 o
  15  17  -3    32446.97    33155.93   1094.69 o
  16  17  -3     4865.63     4726.51    758.30 o
  17  17  -3    20155.22    20365.28    750.14 o
  18  17  -3     6906.88     5896.91   1147.44 o
  19  17  -3     2656.92     3202.77   1038.45 o
  20  17  -3    19769.87    22667.52   1360.67 o
  21  17  -3    12575.93    12867.08   1339.14 o
  22  17  -3    13363.86    13369.76   1363.63 o
  23  17  -3     3309.67     3930.33   1369.40 o
  24  17  -3     2950.45     4238.30   1402.02 o
   1  19  -3     1271.47     1244.88    864.00 o
   2  19  -3     2336.89     2675.30   1061.60 o
   3  19  -3     4557.78     3884.16    805.55 o
   4  19  -3    12490.63    13834.98   1041.63 o
   5  19  -3    12689.09    11855.60   1430.50 o
   6  19  -3    11967.18    12896.54    904.94 o
   7  19  -3    29718.05    30225.70   1119.58 o
   8  19  -3    10587.75    11364.29    947.28 o
   9  19  -3     3380.69     5521.36   2074.72 o
  10  19  -3    16743.08    16206.54   1068.93 o
  11  19  -3     3531.73     5927.63    909.64 o
  12  19  -3    22886.89    21898.33   2089.81 o
  13  19  -3     1051.84     2531.95    841.41 o
  14  19  -3    10908.84     9958.93   1045.49 o
  15  19  -3    10990.95    11945.03    805.71 o
  16  19  -3     8970.83     8246.07    903.23 o
  17  19  -3    24533.56    25727.55   1102.58 o
  18  19  -3     9846.69     9031.40   2092.29 o
   2  21  -3     3437.46     3251.00   2113.75 o
   3  21  -3    12755.42    13188.33   1349.94 o
   4  21  -3     8441.98     7991.92   1159.28 o
   5  21  -3      461.40     -138.44   1374.48 o
   6  21  -3    11171.50    10467.85   1269.74 o
   7  21  -3     3034.64      358.32   1115.23 o
   8  21  -3    13280.49    13713.89   3651.50 o
   9  21  -3      383.70     2801.55   1350.09 o
  10  21  -3    17767.02    17708.47   1257.34 o
   0   0  -2   175281.81   156360.53  21765.31 o
   2   0  -2   101142.15   105503.13   3741.69 o
   4   0  -2   158159.39   160512.47   7470.13 o
   6   0  -2   153385.23   158654.03   5983.75 o
   8   0  -2    98860.17   101726.98   3474.82 o
  10   0  -2    87442.54    92380.41   2812.73 o
  12   0  -2   102342.77   102862.05   2800.61 o
  14   0  -2   343500.19   342256.78   8367.44 o
  16   0  -2   151935.41   154723.20   3800.12 o
  18   0  -2     5485.62     5522.24    294.89 o
  20   0  -2    50991.93    51332.74   1590.79 o
  22   0  -2   171870.73   172310.66   3746.31 o
  24   0  -2   129130.58   129263.95   3175.35 o
  26   0  -2    19599.48    20068.25    595.34 o
  28   0  -2    15878.11    16057.53    842.85 o
  30   0  -2     5099.36     5287.69    543.09 o
  32   0  -2    16194.86    15769.73    793.99 o
  34   0  -2    14404.41    13644.46    748.19 o
  36   0  -2    37503.47    37494.81   1700.79 o
  38   0  -2    42002.48    40212.64   2597.55 o
   0   2  -2   624293.88   561515.31  19648.80 o
   1   2  -2   551384.31   486624.88  19247.21 o
   2   2  -2    77442.82    81934.02   1106.39 o
   3   2  -2   329586.72   337229.66   4294.99 o
   4   2  -2    35674.21    35472.02    949.32 o
   5   2  -2   263777.16   258309.45   6685.92 o
   6   2  -2   101773.81   102035.18   2153.82 o
   7   2  -2   121515.52   124794.48   2685.45 o
   8   2  -2   167000.52   171250.56   2293.83 o
   9   2  -2   119807.32   124042.60   1808.59 o
  10   2  -2   159963.78   162564.11   2305.14 o
  11   2  -2    75075.82    76153.53   1209.05 o
  12   2  -2    21671.24    22714.85    335.06 o
  13   2  -2    14544.76    15420.66    474.15 o
  14   2  -2   222433.53   226699.03   4449.85 o
  15   2  -2    29973.30    32599.39    677.73 o
  16   2  -2    82114.13    82881.03   1537.37 o
  17   2  -2     2767.63     3261.95    223.09 o
  18   2  -2    30011.13    29450.78    519.58 o
  19   2  -2     2805.16     2894.51    211.76 o
  20   2  -2     2418.00     2206.60    160.02 o
  21   2  -2    18150.31    18038.15    281.17 o
  22   2  -2    96498.48    98549.52   1502.06 o
  23   2  -2    56402.14    55753.51   1196.79 o
  24   2  -2    72354.81    72810.33   1286.79 o
  25   2  -2    23481.93    24264.01    743.53 o
  26   2  -2     2322.10     2628.06    275.18 o
  27   2  -2     8080.15     7877.18    312.59 o
  28   2  -2    14734.62    14129.05    668.64 o
  29   2  -2     9579.59     9115.55    347.25 o
  30   2  -2    16824.50    17094.33    588.25 o
  31   2  -2    10644.10    10982.17    429.49 o
  32   2  -2    19129.58    19752.47    658.59 o
  33   2  -2     2428.94     2706.18    451.56 o
  34   2  -2     1868.24     1186.41    554.04 o
  35   2  -2      219.86      296.91    779.83 o
  36   2  -2    14022.69    13176.31   1029.98 o
  37   2  -2       30.47      614.14    951.66 o
  38   2  -2    17560.70    16955.25   1856.92 o
  39   2  -2      143.98     3803.36   1460.66 o
   0   4  -2   616880.25   548302.88  19777.36 o
   1   4  -2   147287.45   140835.59   5104.77 o
   2   4  -2    90990.58    86294.13   2365.21 o
   3   4  -2    86622.99    90677.66   1103.74 o
   4   4  -2    12002.50    12188.99    386.53 o
   5   4  -2    32252.79    31954.34    445.15 o
   6   4  -2    20315.10    19329.66    557.38 o
   7   4  -2    73530.27    70795.80   1151.14 o
   8   4  -2   241236.16   236707.09   3438.02 o
   9   4  -2    95752.54    94479.45   1374.66 o
  10   4  -2   164879.31   160840.78   2107.36 o
  11   4  -2    16125.37    15994.71    282.19 o
  12   4  -2    20328.03    20346.72    314.91 o
  13   4  -2    56614.75    58167.92    715.06 o
  14   4  -2    17102.12    16072.45    291.21 o
  15   4  -2    80351.06    79921.81    885.28 o
  16   4  -2    65119.63    66077.19    906.75 o
  17   4  -2    44705.03    44305.25    597.30 o
  18   4  -2   108259.03   106717.85   1452.29 o
  19   4  -2    26955.35    27710.96    446.80 o
  20   4  -2    64698.75    65084.43    945.96 o
  21   4  -2    39899.98    39076.53    904.03 o
  22   4  -2    13798.50    13456.93    399.42 o
  23   4  -2    55187.56    53852.32    714.76 o
  24   4  -2    12889.46    13006.79    367.34 o
  25   4  -2    14933.35    15234.74    505.39 o
  26   4  -2      860.12     1335.83    285.32 o
  27   4  -2     2417.16     2709.73    381.21 o
  28   4  -2    13221.82    13361.69    395.14 o
  29   4  -2     3862.37     3842.08    348.17 o
  30   4  -2     3680.86     3594.28    364.72 o
  31   4  -2     6208.88     6112.56    408.86 o
  32   4  -2    27707.33    26012.52    568.54 o
  33   4  -2     2223.07     2630.56    568.59 o
  34   4  -2    18211.69    16283.90    781.39 o
  35   4  -2     5412.89     4802.13    651.51 o
  36   4  -2     2048.57     1534.13   1117.59 o
  37   4  -2    15312.59    16370.59   1499.10 o
  38   4  -2     6193.31     6012.62   1498.36 o
   0   6  -2    16709.00    16781.15    413.55 o
   1   6  -2    85241.66    82525.55   1650.30 o
   2   6  -2    37672.41    36400.12    476.35 o
   3   6  -2    60378.96    57599.07   1106.73 o
   4   6  -2   250937.11   242817.17   4060.72 o
   5   6  -2   167254.88   163249.67   3220.00 o
   6   6  -2   117640.79   119572.61   1587.36 o
   7   6  -2    67399.80    63326.64   1302.71 o
   8   6  -2    12857.31    12911.52    305.06 o
   9   6  -2    98276.07    96989.62   1305.16 o
  10   6  -2    98226.02    97295.47   1423.56 o
  11   6  -2    45848.54    45108.58    534.63 o
  12   6  -2     1443.18     1771.64    249.94 o
  13   6  -2    76393.91    76090.28    847.72 o
  14   6  -2    13315.26    13207.35    375.14 o
  15   6  -2   113786.88   113555.48   1216.80 o
  16   6  -2    27383.71    27822.05    429.83 o
  17   6  -2    31234.49    31983.54    479.37 o
  18   6  -2   152681.67   155038.42   1625.24 o
  19   6  -2     1863.48     2027.27    311.38 o
  20   6  -2    91092.34    89677.25   1031.32 o
  21   6  -2    40132.39    40532.76    594.58 o
  22   6  -2     9514.87     9331.38    396.03 o
  23   6  -2    41280.73    42099.24    628.42 o
  24   6  -2     7314.65     7734.96    374.95 o
  25   6  -2    27191.00    26080.31    528.77 o
  26   6  -2    27613.95    27945.22    560.39 o
  27   6  -2     3561.76     3890.03    366.51 o
  28   6  -2    44109.43    43132.98    810.20 o
  29   6  -2     3505.15     3447.93    357.83 o
  31   6  -2    10309.92    10445.36    684.04 o
  32   6  -2    14049.17    13969.04   1239.21 o
  33   6  -2     7668.14     7983.33    621.52 o
  34   6  -2     9421.93    10768.65   1117.56 o
  35   6  -2     7114.56     7119.67   1217.86 o
  36   6  -2      150.56     2154.85   1343.25 o
  37   6  -2    15207.61    15197.55   1489.52 o
  38   6  -2     1323.85     1288.87   1498.14 o
   0   8  -2   125786.51   127313.92   3343.65 o
   1   8  -2    95348.09    93242.82   2427.33 o
   2   8  -2   155933.69   148945.78   3311.82 o
   3   8  -2    76214.38    74169.69   1293.16 o
   4   8  -2   381896.66   366078.28   4340.54 o
   5   8  -2   115483.77   114517.67   1818.06 o
   6   8  -2   257948.94   249351.08   2822.17 o
   7   8  -2    49959.95    47311.89    664.47 o
   8   8  -2    43464.15    42498.09    810.57 o
   9   8  -2    58403.42    56185.19   1070.97 o
  10   8  -2     3876.16     4317.70    240.01 o
  11   8  -2     4195.34     4560.37    268.15 o
  12   8  -2    24878.94    24459.66    384.73 o
  13   8  -2    19464.49    18764.82    393.63 o
  14   8  -2    32139.78    32019.20    504.26 o
  15   8  -2    37690.92    37262.41    570.26 o
  16   8  -2      682.28      361.72    236.85 o
  17   8  -2    29812.93    29603.20    474.06 o
  18   8  -2    58920.81    59299.67    754.13 o
  19   8  -2    28095.13    28888.07    493.13 o
  20   8  -2    32678.82    30884.52    621.44 o
  21   8  -2    16336.18    15952.78    409.65 o
  22   8  -2    11770.61    11569.15    523.42 o
  23   8  -2    23827.21    23611.79    597.44 o
  24   8  -2     2834.79     3405.95    418.90 o
  25   8  -2    22883.41    22352.46    520.90 o
  26   8  -2    32454.79    30543.85    603.48 o
  27   8  -2    11283.69    11167.32    402.07 o
  28   8  -2    32953.59    31031.67    588.59 o
  29   8  -2    13068.64    12729.00    650.52 o
  30   8  -2     6054.06     5604.55    487.45 o
  31   8  -2    13597.23    13895.84    580.76 o
  32   8  -2      266.91     1275.42    757.81 o
  33   8  -2    13805.40    13733.44    913.27 o
  34   8  -2       47.51    -1109.28    852.62 o
  35   8  -2     1434.97      477.70    958.39 o
  36   8  -2     2921.67     4739.00   1449.05 o
   0  10  -2    21744.72    22011.57   1905.77 o
   1  10  -2    30627.63    29073.16    567.11 o
   2  10  -2     8029.29     7467.22    263.94 o
   3  10  -2     5431.86     6187.56    356.77 o
   4  10  -2    45974.36    45802.12    766.15 o
   5  10  -2    17705.62    16918.02    465.50 o
   6  10  -2    34348.68    33153.25    487.23 o
   7  10  -2    42644.06    41867.48    576.29 o
   8  10  -2    23178.79    22763.03    390.51 o
   9  10  -2    80549.01    77046.18   1037.18 o
  10  10  -2    24791.46    24777.56    409.87 o
  11  10  -2    54269.05    52509.75    778.82 o
  12  10  -2     3944.74     3857.56    222.96 o
  13  10  -2    26537.63    25630.58    430.39 o
  14  10  -2    46714.45    46634.00    757.01 o
  15  10  -2    49148.78    47559.43    742.26 o
  16  10  -2    20199.08    19447.81    459.37 o
  17  10  -2   120811.75   116490.97   1510.97 o
  18  10  -2    18012.26    17727.40    553.05 o
  19  10  -2   108390.44   105112.02   1199.94 o
  20  10  -2     6498.58     6212.19    346.91 o
  21  10  -2    40520.64    39418.88    623.87 o
  22  10  -2     9251.88     8490.59    397.11 o
  23  10  -2     4895.89     5346.80    409.13 o
  24  10  -2    14908.60    14271.58    472.80 o
  25  10  -2     5475.24     5797.78    434.06 o
  26  10  -2     2748.50     3091.67    435.18 o
  27  10  -2    15723.61    14721.38    529.32 o
  28  10  -2     8136.83     8868.65    806.71 o
  29  10  -2     5829.31     6221.02    494.86 o
  30  10  -2     2126.46     2023.19    717.82 o
  31  10  -2    12840.81    12154.25    931.16 o
  32  10  -2     7674.84     7531.04    950.68 o
  33  10  -2    13210.08    12448.14   1059.66 o
  34  10  -2      312.51      491.85   1703.06 o
  35  10  -2    10051.51     9974.42   2242.27 o
   0  12  -2   304755.84   295209.16   5513.56 o
   1  12  -2    22139.97    21537.17    541.49 o
   2  12  -2   140132.34   133926.23   1894.88 o
   3  12  -2    29615.52    28467.06    782.59 o
   4  12  -2    46247.91    43083.68   1585.58 o
   5  12  -2    56515.80    52701.63   1238.68 o
   6  12  -2    73947.20    72050.09   1137.23 o
   7  12  -2     8997.44     9044.66    328.64 o
   8  12  -2   117981.88   115195.98   1480.54 o
   9  12  -2    46819.17    45928.70    648.38 o
  10  12  -2    99311.41    97672.02   1168.50 o
  11  12  -2    18472.77    18454.46    387.70 o
  12  12  -2     4438.10     4408.71    256.82 o
  13  12  -2     6814.94     6863.10    295.35 o
  14  12  -2    24255.01    25180.30    514.44 o
  15  12  -2     5941.94     5553.96    269.57 o
  16  12  -2    21181.38    20519.46    762.65 o
  17  12  -2    35965.35    34612.45    645.89 o
  18  12  -2    11914.78    11593.73    450.30 o
  19  12  -2    58674.49    57502.50   1060.00 o
  20  12  -2     4686.93     4156.40    385.36 o
  21  12  -2    13148.17    12859.83    433.89 o
  22  12  -2    23890.98    23069.78    561.05 o
  23  12  -2     6907.10     6160.46    452.38 o
  24  12  -2    37046.22    35277.91    698.11 o
  25  12  -2    10006.95     9878.93    512.17 o
  26  12  -2     3587.88     3600.22    479.52 o
  27  12  -2    21810.34    21570.00    656.71 o
  28  12  -2     3019.15     2528.31    964.83 o
  29  12  -2     9903.04     9450.20    837.44 o
  30  12  -2     6816.55     9142.64    961.80 o
  31  12  -2     1849.73     2751.97   1041.74 o
  32  12  -2    10790.93     9445.67   1040.21 o
  33  12  -2     7590.16     9107.23   1104.71 o
   0  14  -2   152919.63   144972.67   2934.09 o
   1  14  -2     1114.46     1668.89    474.30 o
   2  14  -2    95089.73    91011.69   1415.77 o
   3  14  -2    52786.14    52374.12    976.19 o
   4  14  -2     2952.62     3495.79    418.27 o
   5  14  -2    85457.83    80603.88   1809.95 o
   6  14  -2    16030.30    14528.05    533.52 o
   7  14  -2     9010.72     9119.16    516.23 o
   8  14  -2    47216.91    46846.00    888.34 o
   9  14  -2     3126.47     3079.98    325.06 o
  10  14  -2    12288.67    12224.61    582.35 o
  11  14  -2    10276.07    10067.95    539.31 o
  12  14  -2     2121.26     1375.07    303.38 o
  13  14  -2    49074.07    48810.07    721.83 o
  14  14  -2    13279.49    13381.71    545.84 o
  15  14  -2    34292.37    33703.47   1149.92 o
  16  14  -2    12661.79    12924.45    440.30 o
  17  14  -2     1129.57      799.78    402.48 o
  18  14  -2     2887.17     2779.57    676.90 o
  19  14  -2      206.79      735.37    368.15 o
  20  14  -2     8482.84     7935.32    423.74 o
  21  14  -2     3167.41     4224.87    425.34 o
  22  14  -2    34210.08    32063.17   1032.21 o
  23  14  -2    12442.80    11333.07    536.86 o
  24  14  -2    40640.41    38056.11    794.27 o
  25  14  -2     3467.30     3517.53    525.82 o
  26  14  -2     4800.19     4597.68    745.11 o
  27  14  -2     6365.74     6728.87   2215.87 o
  28  14  -2      154.33     -316.46   1246.84 o
  29  14  -2     7246.26     8242.05   2364.65 o
  30  14  -2     2820.69     2644.74   1418.21 o
   0  16  -2    40423.56    38450.48   1704.16 o
   1  16  -2    54536.99    53545.86   1900.83 o
   2  16  -2    11544.80    11115.75    568.75 o
   3  16  -2     4082.90     4302.18    502.31 o
   4  16  -2    22313.34    21757.71    680.51 o
   5  16  -2    10528.82    10903.28    581.00 o
   6  16  -2    26152.68    25456.72    736.84 o
   7  16  -2     3297.88     2487.62    529.69 o
   8  16  -2    25909.10    24561.67    613.31 o
   9  16  -2    30071.97    27213.96    798.88 o
  10  16  -2     2557.16     2360.43    546.87 o
  11  16  -2      350.16      518.54    485.57 o
  12  16  -2     8675.18     8622.15    440.91 o
  13  16  -2    39997.98    40186.87    700.60 o
  14  16  -2    36566.39    36657.69    928.09 o
  15  16  -2    49450.50    49007.20   1662.01 o
  16  16  -2    26964.30    27169.79    597.70 o
  17  16  -2     4236.50     3983.88    441.15 o
  18  16  -2     8200.51     8635.01    585.00 o
  19  16  -2     2962.68     4808.64    756.09 o
  20  16  -2     4484.78     3856.86    765.31 o
  21  16  -2    26305.26    24199.33   1624.04 o
  22  16  -2     9074.39     8431.99    848.86 o
  23  16  -2    43488.13    43133.53   1222.38 o
  24  16  -2    10683.87    12541.45   1301.53 o
  25  16  -2    13578.08    13055.21   1436.23 o
  26  16  -2      943.02     2608.22   1324.19 o
  27  16  -2        5.96     -415.02   1402.71 o
   0  18  -2     7353.28     6966.26   1123.80 o
   1  18  -2   111057.17   110259.44   2424.22 o
   2  18  -2     7415.80     8143.64    793.53 o
   3  18  -2    20669.63    20800.43   1234.70 o
   4  18  -2    14444.82    13563.00    875.78 o
   5  18  -2    18778.97    20404.04    953.34 o
   6  18  -2    13839.70    13646.06   1249.25 o
   7  18  -2    34094.18    35875.51   1220.94 o
   8  18  -2    13799.88    15042.53   1504.21 o
   9  18  -2    61312.46    63565.45   1667.05 o
  10  18  -2     8583.19    10111.39    930.68 o
  11  18  -2    17641.26    16882.82    964.05 o
  12  18  -2     1487.06     1449.26    644.12 o
  13  18  -2     4217.81     5918.35    810.52 o
  14  18  -2     6634.96     6359.55   1117.90 o
  15  18  -2     9585.07     9456.75    665.39 o
  16  18  -2     6266.65     6727.53    989.68 o
  17  18  -2     3994.27     3601.23    624.11 o
  18  18  -2     3976.66     3811.84    609.87 o
  19  18  -2     4525.57     4247.99   1108.01 o
  20  18  -2     1808.02     2271.75   2596.65 o
  21  18  -2     4259.19     4144.41   1165.34 o
  22  18  -2      729.22     1731.36   1363.75 o
  23  18  -2    30555.40    31173.13   2081.57 o
   0  20  -2     2325.48     1292.02   1215.64 o
   1  20  -2    30006.11    28583.38   1210.43 o
   2  20  -2     2711.33     2000.16   1259.76 o
   3  20  -2      904.48     2058.24   1221.04 o
   4  20  -2        9.40     -340.28   1000.68 o
   5  20  -2     6691.32     6984.44    953.71 o
   6  20  -2      792.82      417.23    955.23 o
   7  20  -2     9490.29     8390.92    991.78 o
   8  20  -2     4199.25     4860.16   2067.61 o
   9  20  -2    30792.84    33360.51   1996.93 o
  10  20  -2     3622.92     2348.37   1012.84 o
  11  20  -2     7558.34    10063.23   2019.89 o
  12  20  -2     7713.88     8869.69   1044.92 o
  13  20  -2     7487.82     7430.60   1024.76 o
  14  20  -2    10108.84    11490.89   1074.20 o
  15  20  -2    10587.67    10484.13   1212.49 o
  16  20  -2    13104.57    15326.45   1307.70 o
  17  20  -2     8140.53     8504.56   1601.90 o
   0  22  -2     1545.64    -1689.83   1573.39 o
   1  22  -2    18467.30    17658.54   1300.09 o
   2  22  -2     1478.30     3606.14   2582.69 o
   3  22  -2    34894.40    36326.50   1825.26 o
   4  22  -2      182.62     -689.52   1249.29 o
   5  22  -2    45430.52    48327.46   1732.56 o
   6  22  -2      259.42     1048.26   1204.70 o
   1   1  -1    13966.38    14626.25    227.34 o
   2   1  -1    19753.90    19502.86    564.67 o
   3   1  -1    43640.23    43823.56    997.32 o
   4   1  -1    15424.25    16093.81    361.83 o
   5   1  -1    84893.52    87696.16   1411.28 o
   6   1  -1   327574.53   321360.53   4503.22 o
   7   1  -1    63688.61    69429.13   1670.35 o
   8   1  -1   301207.63   297634.81   2868.80 o
   9   1  -1   230415.14   243399.69   3680.64 o
  10   1  -1    22068.40    22555.68    344.49 o
  11   1  -1   263318.22   260673.84   3714.16 o
  12   1  -1    11889.72    13658.11    477.04 o
  13   1  -1   155435.77   157697.50   2250.10 o
  14   1  -1    42972.79    41622.68    869.40 o
  15   1  -1    62879.98    64529.18    993.01 o
  16   1  -1   205763.81   205796.23   3501.31 o
  17   1  -1     4236.43     4928.50    365.92 o
  18   1  -1    78811.04    79479.19   1703.21 o
  19   1  -1    24926.55    25796.36    564.20 o
  20   1  -1    57176.54    56948.72    920.45 o
  21   1  -1    34890.23    35272.36    725.64 o
  22   1  -1    65677.49    66844.75   1176.68 o
  23   1  -1    18152.46    18592.04    470.84 o
  24   1  -1    16079.65    15586.53    421.77 o
  25   1  -1    41027.45    42486.39   1098.13 o
  26   1  -1    14123.54    13955.77    445.35 o
  27   1  -1    34291.77    33256.73    878.15 o
  28   1  -1    32053.88    31163.32    600.89 o
  29   1  -1    19266.27    20373.30    575.51 o
  30   1  -1    60633.91    61548.39   1436.39 o
  31   1  -1    18321.01    16932.38    657.28 o
  32   1  -1    37773.50    37730.82    832.58 o
  33   1  -1    14098.04    13099.62    642.41 o
  34   1  -1    11106.20    11570.19    513.02 o
  35   1  -1    12100.80    11516.98    643.13 o
  36   1  -1     8148.77     8045.69    715.05 o
  37   1  -1     5856.22     5103.31    794.35 o
  38   1  -1    11353.76    11582.45   1093.65 o
  39   1  -1     3016.24     1792.31   1383.97 o
  40   1  -1     4860.52     4554.60   1583.59 o
   1   3  -1   106569.61   102027.49   2411.45 o
   2   3  -1    10326.78    10105.24    195.89 o
   3   3  -1   145987.89   139752.59   1849.63 o
   4   3  -1    50669.40    49522.28    525.02 o
   5   3  -1   289710.19   273422.28   5309.63 o
   6   3  -1   231186.42   225555.03   3233.59 o
   7   3  -1   269369.78   267937.91   4492.19 o
   8   3  -1    44650.01    43650.79    828.72 o
   9   3  -1    38506.09    39193.21    579.17 o
  10   3  -1    26217.74    27145.82    363.94 o
  11   3  -1    10168.82    10669.37    218.53 o
  12   3  -1   133289.11   135418.00   1435.01 o
  13   3  -1    13350.88    14709.56    358.08 o
  14   3  -1    11754.82    12588.69    288.92 o
  15   3  -1    67931.91    70437.16   1119.87 o
  16   3  -1   107352.89   109596.74   1807.64 o
  17   3  -1   141941.94   144893.52   2559.84 o
  18   3  -1    74742.01    76453.28   1290.25 o
  19   3  -1   106256.86   107039.72   1548.40 o
  20   3  -1    52702.37    53124.79    774.82 o
  21   3  -1    51754.71    51050.78    948.43 o
  22   3  -1    47112.97    49239.42   1086.74 o
  23   3  -1    31523.99    31653.58    531.65 o
  24   3  -1     6228.63     6049.92    305.60 o
  25   3  -1    19403.20    18735.46    367.19 o
  26   3  -1     4718.31     5290.23    259.26 o
  27   3  -1    36340.57    35581.58    515.43 o
  28   3  -1    13785.61    13726.18    340.29 o
  29   3  -1    57852.07    56320.14   1470.18 o
  30   3  -1    30539.43    29928.05   1254.08 o
  31   3  -1    44202.55    44049.07   1151.03 o
  32   3  -1     7725.31     8504.66    587.56 o
  33   3  -1    17616.85    17715.98    543.19 o
  34   3  -1    14363.04    15390.69    615.75 o
  35   3  -1    11404.97    11999.23   1175.43 o
  36   3  -1    11626.84    13645.89   1503.07 o
  37   3  -1     5743.55     7066.13   1131.09 o
  38   3  -1     2798.22     4556.56   1368.28 o
  39   3  -1     4288.76     3602.18   1473.09 o
   1   5  -1    45720.93    45761.49    782.10 o
   2   5  -1   261095.98   237459.98   7284.05 o
   3   5  -1    10330.92    10244.67    219.12 o
   4   5  -1   280999.63   257805.84   5711.19 o
   5   5  -1    37033.01    38352.09    536.25 o
   6   5  -1     8595.02     8392.67    156.54 o
   7   5  -1    74452.90    71275.38    795.12 o
   8   5  -1     8313.01     7869.70    155.26 o
   9   5  -1    86682.15    86948.46   1069.36 o
  10   5  -1    82536.84    81265.62   1008.04 o
  11   5  -1    50464.09    52371.25    697.00 o
  12   5  -1   180313.28   182995.02   1974.29 o
  13   5  -1    47386.98    47408.77    701.34 o
  14   5  -1    57248.26    57623.68    786.42 o
  15   5  -1    85119.72    87138.91   1018.03 o
  16   5  -1    10419.12    10685.59    389.09 o
  17   5  -1    53863.24    53562.88    696.33 o
  18   5  -1     6948.84     7841.51    324.46 o
  19   5  -1    26170.04    26889.84    450.67 o
  20   5  -1    70947.37    69877.30    824.75 o
  21   5  -1    40452.46    39717.38    753.57 o
  22   5  -1    45175.26    46164.39    571.07 o
  23   5  -1    17318.54    17291.35    460.43 o
  24   5  -1    45306.30    44929.71    573.39 o
  25   5  -1    12140.55    12256.49    316.37 o
  26   5  -1   127299.54   125493.72   1285.99 o
  27   5  -1     5168.61     5286.80    454.17 o
  28   5  -1    70711.67    70146.33   1072.05 o
  29   5  -1    14027.58    12947.21    821.56 o
  30   5  -1    20783.17    19238.04    712.23 o
  31   5  -1    24703.18    23119.81    601.88 o
  32   5  -1     5651.37     6187.74    575.81 o
  33   5  -1    19713.30    20355.78   1141.97 o
  34   5  -1     7288.33     7363.88    937.86 o
  35   5  -1    10568.59     9660.05    845.04 o
  36   5  -1     5859.87     4245.16   1393.57 o
  37   5  -1     7556.39     8616.18   1940.06 o
  38   5  -1     1540.39     1337.91   1421.49 o
  39   5  -1     3772.70     3644.48   1561.96 o
   1   7  -1    24945.53    25362.26    647.79 o
   2   7  -1    46417.26    45216.98    599.83 o
   3   7  -1    19736.05    18954.69    312.89 o
   4   7  -1    23059.06    22061.84    349.49 o
   5   7  -1     2319.46     2471.54    172.80 o
   6   7  -1    10462.03     9719.17    179.89 o
   7   7  -1    19568.75    19754.52    286.10 o
   8   7  -1    43439.46    44228.55    538.75 o
   9   7  -1    14428.36    14377.98    255.14 o
  10   7  -1   320673.38   313801.66   3293.65 o
  11   7  -1    50297.26    51255.15    666.94 o
  12   7  -1   488327.81   472116.56   5398.76 o
  13   7  -1    34392.55    33866.31    601.96 o
  14   7  -1   151169.33   148883.81   1650.67 o
  15   7  -1    16356.78    15530.33    321.75 o
  16   7  -1    10723.04    11338.75    286.66 o
  17   7  -1    24197.34    24343.51    425.44 o
  18   7  -1    11683.76    11246.56    308.17 o
  19   7  -1    20198.18    19997.54    397.51 o
  20   7  -1      204.75      305.84    283.70 o
  21   7  -1    41077.13    40151.86    677.58 o
  22   7  -1     3610.86     4017.98    279.49 o
  23   7  -1    13785.16    13511.85    518.90 o
  24   7  -1    21623.77    20431.28    435.38 o
  25   7  -1    13784.67    13697.51    317.24 o
  26   7  -1    49923.75    49841.69    780.55 o
  27   7  -1    19945.21    20352.90    682.67 o
  28   7  -1    25077.61    23761.43    903.75 o
  29   7  -1    13706.31    13737.74    565.75 o
  30   7  -1     8120.99     9043.70   1057.27 o
  31   7  -1    10641.62    11228.37    643.80 o
  32   7  -1    20474.04    17914.28   1020.78 o
  33   7  -1     3493.51     3371.25   1003.75 o
  34   7  -1    45376.83    45337.13   1180.92 o
  35   7  -1     5171.36     6196.72    970.70 o
  36   7  -1    33676.58    35101.09   1463.70 o
  37   7  -1     3381.26     1470.74   1411.97 o
  38   7  -1     3310.55     4999.45   1790.60 o
   1   9  -1    27452.25    25758.73    488.62 o
   2   9  -1   127766.03   116704.66   2785.20 o
   3   9  -1    33978.90    31986.13    521.62 o
   4   9  -1   138893.06   133495.84   1617.24 o
   5   9  -1     8129.18     7884.45    337.10 o
   6   9  -1    62433.96    61943.24    822.47 o
   7   9  -1     5577.30     6092.26    299.32 o
   8   9  -1     6872.79     6952.10    230.64 o
   9   9  -1    59750.77    57951.19    697.86 o
  10   9  -1     7411.95     7820.50    241.78 o
  11   9  -1   177872.78   174500.94   1893.41 o
  12   9  -1    13320.90    13023.99    272.18 o
  13   9  -1    93213.10    91799.12   1058.78 o
  14   9  -1    10941.92    11013.16    310.36 o
  15   9  -1     8865.10     9535.81    614.73 o
  16   9  -1    42546.61    42511.35    881.64 o
  17   9  -1    18158.43    17927.78    489.26 o
  18   9  -1    57215.20    57285.18    904.84 o
  19   9  -1    17767.18    17140.37    411.21 o
  20   9  -1    99491.70    98546.41   1204.40 o
  21   9  -1    31510.03    32127.39    689.46 o
  22   9  -1    46535.34    45761.14    697.63 o
  23   9  -1    14068.82    14199.71    400.32 o
  24   9  -1     8912.12     9320.11    498.23 o
  25   9  -1    18215.82    18076.00    618.14 o
  26   9  -1    46194.21    45672.23   1207.91 o
  27   9  -1    18397.38    18565.17    654.59 o
  28   9  -1    21409.27    22322.53    718.68 o
  29   9  -1     5970.42     5190.81    666.26 o
  30   9  -1     2255.00     2486.74    915.09 o
  31   9  -1     8246.11     9095.86    748.93 o
  32   9  -1    11248.84    12158.09    898.57 o
  33   9  -1    23972.04    23737.02   1229.49 o
  34   9  -1    16185.02    15028.91    957.44 o
  35   9  -1    27307.67    28968.19   1825.70 o
  36   9  -1     9769.59    11348.09   1457.99 o
   1  11  -1    38824.31    37427.48    669.06 o
   2  11  -1     9428.44     8935.07    389.72 o
   3  11  -1   131219.80   121954.00   2805.42 o
   4  11  -1    38851.37    36863.97    967.64 o
   5  11  -1    69942.05    70280.70   1092.50 o
   6  11  -1    80705.78    77180.10   1064.40 o
   7  11  -1     1075.53     1492.73    262.66 o
   8  11  -1    38524.16    38908.12    603.97 o
   9  11  -1    28786.73    27805.36    493.03 o
  10  11  -1     7789.76     8367.41    303.87 o
  11  11  -1   114124.84   113843.84   1442.93 o
  12  11  -1    11833.11    11445.85    259.50 o
  13  11  -1    74538.63    73030.17    966.86 o
  14  11  -1     5415.89     5326.12    217.98 o
  15  11  -1    15295.73    14723.60    308.84 o
  16  11  -1    35395.78    35542.76    584.76 o
  17  11  -1     2197.59     2031.77    291.05 o
  18  11  -1    47004.85    45937.06    900.92 o
  19  11  -1    29240.25    29381.43    639.06 o
  20  11  -1    19688.08    19426.17    464.73 o
  21  11  -1    57411.02    56218.97    809.56 o
  22  11  -1    21353.14    21394.72    481.95 o
  23  11  -1    15914.63    14910.44    431.83 o
  24  11  -1     3153.23     3309.14    571.18 o
  25  11  -1    76557.60    75509.75   1206.17 o
  26  11  -1     5989.65     7005.34    608.61 o
  27  11  -1    61050.32    61086.72   1103.26 o
  28  11  -1     9352.41     9112.29    797.58 o
  29  11  -1    22096.76    22711.92    987.32 o
  30  11  -1    15271.03    15158.62   1036.82 o
  31  11  -1    11937.76    10629.99    858.61 o
  32  11  -1     7027.09     7770.77    934.54 o
  33  11  -1    11403.98    10075.70   1011.90 o
  34  11  -1     4922.43     4907.04   1078.42 o
  35  11  -1     8834.06     9555.41   2346.20 o
   1  13  -1     7260.60     7598.67    486.58 o
   2  13  -1     1203.53     1415.34    332.83 o
   3  13  -1    16279.65    15245.67    471.04 o
   4  13  -1     3250.33     3438.56    283.98 o
   5  13  -1    22794.47    23038.93    552.57 o
   6  13  -1    37114.66    35521.88    689.17 o
   7  13  -1    45006.98    43595.96   1040.50 o
   8  13  -1    75364.87    73501.44   1276.79 o
   9  13  -1    29705.71    29347.02    545.52 o
  10  13  -1    39311.96    39115.79    762.39 o
  11  13  -1   125587.70   122986.01   1576.24 o
  12  13  -1    54894.77    55692.86    840.90 o
  13  13  -1    67854.66    68240.25   1297.38 o
  14  13  -1    55319.25    54309.09    828.56 o
  15  13  -1    12633.63    12979.88    647.67 o
  16  13  -1    36963.14    36381.74   1026.43 o
  17  13  -1    29716.31    30590.00    444.27 o
  18  13  -1    11217.68    11421.90    397.47 o
  19  13  -1     2942.19     3035.74    344.21 o
  20  13  -1    12050.54    12107.81    524.79 o
  21  13  -1     5323.51     4816.68    374.28 o
  22  13  -1    22273.62    21736.96    515.60 o
  23  13  -1     2428.64     2513.16    388.24 o
  24  13  -1     7419.36     7362.01    549.89 o
  25  13  -1    22363.54    21185.63   1083.64 o
  26  13  -1    11497.76     9865.78    690.49 o
  27  13  -1    13844.81    13420.36    756.26 o
  28  13  -1    17618.99    15100.35   1386.20 o
  29  13  -1    11574.24    12652.62   1021.80 o
  30  13  -1    24071.55    22592.07   1054.69 o
  31  13  -1     3385.10     2822.83    945.63 o
  32  13  -1    18883.90    20400.04   1576.47 o
   1  15  -1    24136.04    24669.46    643.21 o
   2  15  -1     1519.77     1966.09    448.89 o
   3  15  -1    60607.77    60399.32   1064.99 o
   4  15  -1     2514.14     2077.30    751.58 o
   5  15  -1    11617.02    11058.40    998.82 o
   6  15  -1    23060.38    21455.88    833.28 o
   7  15  -1    42279.54    40508.47   1054.43 o
   8  15  -1    26739.23    26727.61    558.96 o
   9  15  -1    45748.81    43819.66   1278.25 o
  10  15  -1    12506.70    12422.87    443.02 o
  11  15  -1     9034.86     9602.77    420.88 o
  12  15  -1     6629.03     6916.42    400.59 o
  13  15  -1    11885.09    11670.27    452.01 o
  14  15  -1    10791.28    10402.87    474.54 o
  15  15  -1    40501.00    38707.19   1010.31 o
  16  15  -1    12658.77    13906.02    474.63 o
  17  15  -1    39500.27    39746.33    881.85 o
  18  15  -1    20021.35    20458.99    584.12 o
  19  15  -1    44765.48    43832.59    946.72 o
  20  15  -1     6203.82     6139.91    390.09 o
  21  15  -1    46823.48    45369.36    889.10 o
  22  15  -1     7346.54     7035.59    625.87 o
  23  15  -1    14138.93    14083.22    848.68 o
  24  15  -1     1211.50     2123.89   1021.31 o
  25  15  -1    11656.85    11729.53   1217.56 o
  26  15  -1     2722.91     4070.35   1199.69 o
  27  15  -1     3005.93     3729.75   1309.52 o
  28  15  -1     4992.30     4872.67   1332.70 o
  29  15  -1     6048.16     8859.35   1482.88 o
  30  15  -1    11683.68    12456.03   2926.26 o
   1  17  -1     6461.33     5939.03    571.26 o
   2  17  -1     4257.27     3293.27    529.90 o
   3  17  -1     8936.87     9799.38    602.03 o
   4  17  -1     1822.63     1423.32    687.19 o
   5  17  -1    59327.33    58605.20   1115.92 o
   6  17  -1     3247.34     3197.62    539.18 o
   7  17  -1    86466.46    86337.80   2352.86 o
   8  17  -1     4951.40     4828.86    409.00 o
   9  17  -1    20881.51    18886.63    914.89 o
  10  17  -1    11551.89    11262.83    510.79 o
  11  17  -1     2162.54     2482.50    437.39 o
  12  17  -1    21539.72    22692.85   1044.89 o
  13  17  -1      206.85     -141.70    450.81 o
  14  17  -1    12097.61    13459.89   1034.81 o
  15  17  -1    25334.88    24328.99    690.43 o
  16  17  -1     8566.71     8554.57    537.25 o
  17  17  -1    56756.71    55625.24   1693.99 o
  18  17  -1    12114.87    11671.08    577.69 o
  19  17  -1    14726.93    16748.85    752.38 o
  20  17  -1     1463.17     2960.80    797.24 o
  21  17  -1    10877.83    10276.38   1176.62 o
  22  17  -1     3752.57     3912.81   1157.57 o
  23  17  -1     4777.60     5317.76   1211.73 o
  24  17  -1    11096.03    10054.43   1973.52 o
  25  17  -1      352.83      940.29   2460.84 o
  26  17  -1    12377.48    12263.52   2110.15 o
   1  19  -1     9997.29    10468.40    923.50 o
   2  19  -1    10415.32    10635.84    899.53 o
   3  19  -1    29367.32    29165.39   1114.08 o
   4  19  -1    16101.77    16470.11    947.88 o
   5  19  -1     1509.41     1739.27    755.79 o
   6  19  -1    24749.21    25386.74   1078.94 o
   7  19  -1    29770.65    30624.04   1203.56 o
   8  19  -1    13107.10    11527.23   2214.29 o
   9  19  -1    18621.94    20461.79   1035.50 o
  10  19  -1     5367.31     4821.74   1057.70 o
  11  19  -1    15281.13    15949.01   1470.14 o
  12  19  -1     6919.35     6769.29   1258.71 o
  13  19  -1    10412.53    11205.84    683.49 o
  14  19  -1     6759.55     6030.28    873.08 o
  15  19  -1    28233.45    28964.57   1566.69 o
  16  19  -1     7322.34     7103.03    688.33 o
  17  19  -1    14078.67    14195.90    763.24 o
  18  19  -1     8484.05     7948.44    725.24 o
  19  19  -1     5575.90     6689.85    770.74 o
  20  19  -1     1654.66     1563.50   1457.24 o
  21  19  -1    15380.10    14947.59   1345.14 o
   1  21  -1     6869.08     7482.06   1044.97 o
   2  21  -1     5930.86     4818.16   1018.78 o
   3  21  -1    18549.23    15531.88   1160.26 o
   4  21  -1     7611.35     8292.38   1095.25 o
   5  21  -1     1479.82     3322.06   1017.69 o
   6  21  -1     9463.46     9939.63   1103.08 o
   7  21  -1     5738.50     5925.23   1069.66 o
   8  21  -1    11244.04    11589.53   1109.90 o
   9  21  -1     1598.43     2196.74   1715.79 o
  10  21  -1    15031.49    16379.60   2675.88 o
  11  21  -1    18218.85    21151.18   1247.87 o
  12  21  -1    19697.04    19795.14   1729.07 o
  13  21  -1    11099.55    10118.35   1122.33 o
  14  21  -1    15482.39    16324.38   1153.67 o
   8   0   0   184722.45   190555.41   8685.23 o
  10   0   0   197984.17   203199.86   9489.88 o
  12   0   0     2220.47     2610.87    671.90 o
  14   0   0    13281.96    15079.09    843.66 o
  16   0   0    80839.52    90679.31   4515.03 o
  18   0   0    31311.98    28543.58    843.52 o
  20   0   0     4381.42     4258.33    271.46 o
  22   0   0   288471.97   284187.41  11715.58 o
  24   0   0   321044.41   321637.56  11692.87 o
  26   0   0    39025.60    38729.84   1395.25 o
  28   0   0    14117.60    12953.06   1033.15 o
  30   0   0     7835.84     8515.09    834.29 o
  32   0   0     4375.56     3876.94    575.89 o
  34   0   0     2225.31      901.57    688.37 o
  36   0   0      515.38     1493.26    814.83 o
  38   0   0      521.82     2437.58   2879.89 o
  40   0   0     2826.32     3994.16   2151.72 o
   0   2   0    68064.30    66519.73    849.96 o
   1   2   0    11249.20    10725.84    165.93 o
   2   2   0    12694.44    13451.82    196.86 o
   3   2   0     3805.98     4482.98     88.64 o
   5   2   0   110863.59   108487.30   1387.83 o
   7   2   0    76130.59    78297.74   1619.46 o
   8   2   0   376962.28   351001.13   9606.88 o
   9   2   0    44752.59    44895.71    880.90 o
  10   2   0   224349.45   217497.23   6201.76 o
  11   2   0   102112.44   105319.41   2804.58 o
  12   2   0    22253.01    23322.11    863.00 o
  13   2   0    78456.16    80914.28   2004.90 o
  14   2   0   303366.53   302155.03   9458.09 o
  15   2   0    57409.66    59598.41   1215.09 o
  16   2   0   111320.01   108270.85   2743.40 o
  17   2   0    29467.10    31374.71    773.15 o
  18   2   0       34.08      104.60    249.79 o
  19   2   0    60780.64    63200.06   1872.05 o
  20   2   0       55.55      778.90    259.63 o
  21   2   0    84870.84    85810.33   3153.43 o
  22   2   0    24001.59    24780.72   1255.23 o
  23   2   0    59753.29    61943.43   1501.77 o
  24   2   0     6088.66     6212.79    512.75 o
  25   2   0    33447.07    31897.81   1154.16 o
  26   2   0      334.40      473.74    236.07 o
  28   2   0     3436.16     2909.85    274.49 o
  29   2   0     1385.55      951.88    360.66 o
  30   2   0     8184.58     7690.39    459.35 o
  31   2   0    10308.85    10499.28    571.36 o
  32   2   0    36200.24    35943.95    978.57 o
  33   2   0    10284.42     9936.26    603.56 o
  34   2   0     2426.95     2922.85    401.11 o
  35   2   0    19585.02    17673.80   1094.04 o
  36   2   0    19683.08    19891.28   1481.16 o
  37   2   0    16642.66    16376.38   1190.66 o
  38   2   0    28451.38    29093.93   1539.28 o
  39   2   0    17860.23    16751.10   1580.02 o
  40   2   0     6799.07     8801.74   1579.35 o
   2   4   0    33142.56    32505.47    416.12 o
   3   4   0    55881.25    56752.14    912.04 o
   5   4   0    69037.55    68196.29   1019.50 o
   7   4   0   200806.30   194819.39   2518.99 o
   8   4   0   139233.73   134818.20   2397.44 o
   9   4   0   127017.54   126735.41   2261.89 o
  10   4   0     8263.56     9237.27    170.87 o
  11   4   0      165.41      376.34     88.95 o
  12   4   0    57464.74    56025.95   1309.35 o
  13   4   0    59111.37    56810.07   1575.22 o
  14   4   0    45112.33    42946.63   1380.33 o
  15   4   0   225659.64   229533.44   5571.04 o
  16   4   0     2713.51     4963.17   1319.51 o
  17   4   0   114631.66   115735.37   2638.70 o
  18   4   0    69229.88    68935.19   2349.16 o
  19   4   0    36130.03    36628.09   1332.08 o
  20   4   0    10240.05    10667.11    503.46 o
  21   4   0    18128.81    18312.07   1563.90 o
  22   4   0    50725.29    50675.61   1723.03 o
  23   4   0    14558.61    15008.71    550.31 o
  24   4   0    41943.41    42603.24   1354.02 o
  25   4   0     1757.71     1549.63    425.80 o
  26   4   0     4954.62     5590.13    643.96 o
  27   4   0     1989.23     2450.32    530.49 o
  28   4   0    60012.98    60284.80   3868.00 o
  29   4   0    18604.54    19194.95   1526.50 o
  30   4   0    13453.67    13082.91    634.38 o
  31   4   0    16589.93    16682.89    681.58 o
  32   4   0      580.17     -238.04    772.16 o
  33   4   0     3617.44     3876.57    924.92 o
  34   4   0      816.84     1961.81    651.71 o
  35   4   0     8368.30     9043.30    983.30 o
  36   4   0     6372.36     6914.26   1094.71 o
  37   4   0    29621.46    32338.36   1420.94 o
  38   4   0     1581.82     3884.58   1265.51 o
  39   4   0    17746.93    16978.77   1932.33 o
   0   6   0    19667.65    18534.98   1069.97 o
   2   6   0   102796.28   104845.97   1304.30 o
   3   6   0   226311.72   221174.08   2546.04 o
   4   6   0   301759.25   290482.56   3321.35 o
   5   6   0     9233.10     9458.76    228.63 o
   6   6   0    99411.44    98976.93   1191.73 o
   7   6   0      164.60      322.99    124.76 o
   8   6   0     9660.44     9112.37    212.23 o
   9   6   0    36753.93    37106.73    567.19 o
  10   6   0    51691.48    51994.30   1095.30 o
  11   6   0    60987.97    63445.09   1375.22 o
  12   6   0       13.33      271.90     97.02 o
  13   6   0    26980.83    27485.83    519.36 o
  14   6   0    24543.07    23684.90    568.51 o
  15   6   0    28113.72    26224.37    615.54 o
  16   6   0     2211.01     4030.23   1321.06 o
  17   6   0    59767.20    58036.92   1257.66 o
  18   6   0   101074.10    98740.45   3065.73 o
  19   6   0    25516.08    26407.80   1047.57 o
  20   6   0    93580.27    92086.01   2196.13 o
  21   6   0    15340.26    15332.46   1007.79 o
  22   6   0     8036.23     6916.20    707.94 o
  23   6   0   113909.25   113319.51   3639.87 o
  24   6   0     7848.36     7752.46    548.49 o
  25   6   0    32137.07    32912.97    876.94 o
  26   6   0    24284.51    23983.36    844.39 o
  27   6   0      231.58      101.73    485.46 o
  28   6   0    28304.04    27450.21   1264.00 o
  29   6   0     1851.14     2165.32    664.86 o
  30   6   0       58.57     -250.21    667.86 o
  31   6   0      231.95      388.59    565.52 o
  32   6   0    14051.84    13861.55   1338.57 o
  33   6   0     1291.26     1311.14    714.28 o
  34   6   0    13623.42    11302.84    953.49 o
  35   6   0     3020.26     2988.26    788.94 o
  36   6   0      658.21     1322.72   1127.89 o
  37   6   0     5327.68     5807.32   1223.38 o
  38   6   0      322.14      312.52   1783.02 o
   0   8   0    53201.54    54418.86   1150.05 o
   1   8   0    69542.28    67645.89    869.64 o
   2   8   0     8381.70     8399.66    274.64 o
   3   8   0    62101.20    59163.39    760.24 o
   4   8   0    18983.56    18623.88    514.22 o
   5   8   0    20140.28    19309.86    329.40 o
   6   8   0     6049.16     6642.32    196.68 o
   7   8   0    47143.47    45750.09    627.78 o
   8   8   0   148764.77   145863.00   1826.08 o
   9   8   0   119794.46   117265.09   1426.03 o
  10   8   0   206624.16   204574.95   2496.28 o
  11   8   0    53963.55    54828.19    736.01 o
  12   8   0    14285.68    13747.47    294.83 o
  13   8   0    30646.18    31949.91    726.67 o
  14   8   0      188.44      378.67    142.42 o
  15   8   0    41362.04    40346.77    847.63 o
  16   8   0    31105.84    31421.73    484.09 o
  17   8   0     2407.97     2756.46    633.33 o
  18   8   0   159460.72   158140.30   2946.80 o
  19   8   0    38348.24    39750.70    797.36 o
  20   8   0   117411.86   115842.70   2068.06 o
  21   8   0    51406.23    50406.89    950.23 o
  22   8   0     2144.19     2072.53    432.07 o
  23   8   0    40536.04    41879.70   1188.82 o
  24   8   0     1141.62     1233.14    473.97 o
  25   8   0    12387.01    12964.70    616.53 o
  26   8   0    29735.72    29059.21    797.43 o
  27   8   0    18421.93    18518.63    736.86 o
  28   8   0    16109.35    16637.42    728.44 o
  29   8   0       10.26      135.37    530.42 o
  30   8   0     1153.16      631.47    566.16 o
  31   8   0    15958.27    16327.77    865.10 o
  32   8   0    36194.22    34758.28   1079.36 o
  33   8   0    18312.82    19142.82   1090.16 o
  34   8   0    17933.52    18290.10   1887.35 o
  35   8   0     1996.05     2493.04    854.00 o
  36   8   0     1512.44    -1763.69   1175.79 o
  37   8   0     2542.99     1488.50   2216.84 o
   0  10   0   229515.78   230164.59   4292.10 o
   1  10   0    17387.49    18098.05    421.55 o
   2  10   0    31899.99    31840.74    765.99 o
   3  10   0   251795.63   245967.84   2870.15 o
   4  10   0    50952.05    53705.06    801.26 o
   5  10   0   556122.06   538608.63   6152.26 o
   6  10   0    40260.80    42953.96    654.47 o
   7  10   0   183580.86   178360.31   2127.80 o
   8  10   0      104.10      576.56    330.67 o
   9  10   0    66158.51    67088.46    893.52 o
  10  10   0    21467.58    20575.76    492.66 o
  11  10   0    27973.42    28380.13    754.26 o
  12  10   0      464.27      562.29    213.57 o
  13  10   0     6633.78     7062.08    403.32 o
  14  10   0      497.49      493.08    231.11 o
  15  10   0     7995.96     8392.91    345.46 o
  16  10   0    11719.92    11508.52    340.31 o
  17  10   0    85784.69    85082.46   1029.01 o
  18  10   0    41873.79    42495.84    940.67 o
  19  10   0    84094.02    84772.03   1913.38 o
  20  10   0     4705.88     4783.26    492.53 o
  21  10   0      995.04     1711.56    490.48 o
  22  10   0    12938.07    12157.67    599.17 o
  23  10   0     5855.41     6151.15    693.28 o
  24  10   0    32774.66    31905.65    960.49 o
  25  10   0      355.81      317.17    774.28 o
  26  10   0     1820.31     1040.11    504.38 o
  27  10   0    44314.97    44105.36    969.83 o
  28  10   0    16976.96    16426.38    725.32 o
  29  10   0    29999.44    29941.02    932.22 o
  30  10   0    13067.33    13465.28    754.23 o
  31  10   0     7037.49     6508.41    750.71 o
  32  10   0      284.01      926.29    767.52 o
  33  10   0      355.85      290.90    854.16 o
  34  10   0      463.13      165.79    915.72 o
  35  10   0      377.78     1764.70   1065.09 o
  36  10   0      212.09      262.48   1484.03 o
   0  12   0    18085.90    19076.25    669.91 o
   1  12   0    12845.26    13671.32    444.10 o
   2  12   0     6875.81     6787.22    346.21 o
   3  12   0   101660.95    97456.73   1813.63 o
   4  12   0    29672.78    29212.56    512.52 o
   5  12   0    73272.91    72292.44   1017.47 o
   6  12   0     2822.05     3171.31    239.79 o
   7  12   0        7.96      404.81    226.70 o
   8  12   0     8693.82     7902.24    330.54 o
   9  12   0    32233.79    30859.88    766.67 o
  10  12   0     4274.16     4711.09    383.71 o
  11  12   0     3260.48     3137.85    272.38 o
  12  12   0    32060.42    31913.12    501.28 o
  13  12   0    31396.91    31772.78    479.79 o
  14  12   0   191676.73   195081.77   2136.21 o
  15  12   0    20454.52    21078.20    420.61 o
  16  12   0   148744.25   151130.92   2056.92 o
  17  12   0    14630.47    14978.25    353.42 o
  18  12   0     7579.56     7739.74    261.38 o
  19  12   0    11642.77    11579.25    291.76 o
  20  12   0    14583.25    14054.46    605.89 o
  21  12   0    13884.49    13399.42    744.92 o
  22  12   0     7895.28     7730.91    497.23 o
  23  12   0     6461.79     7491.09    509.63 o
  24  12   0     9248.42     9760.47   1034.36 o
  25  12   0     2357.84     2271.57    540.00 o
  26  12   0      751.82      651.01    618.92 o
  27  12   0    10586.13    10618.94    716.17 o
  28  12   0      920.63      904.96    717.25 o
  29  12   0     3799.76     4359.18    881.08 o
  30  12   0     1146.81     -289.57   1004.90 o
  31  12   0     3366.56     4905.90    889.82 o
  32  12   0     1267.72     3239.83    972.39 o
  33  12   0     7426.46     8987.20   1028.27 o
  34  12   0     3960.70     5057.98   1052.08 o
   0  14   0   172238.98   172338.83   3404.75 o
   1  14   0   144566.28   143603.63   2048.15 o
   2  14   0    90753.06    90536.27   1397.64 o
   3  14   0    18283.77    18453.55    665.66 o
   4  14   0     1191.36     1442.46    518.09 o
   5  14   0     1118.20     1657.07    248.83 o
   6  14   0     9937.04     9495.95    328.52 o
   7  14   0    29574.24    30072.03    551.22 o
   8  14   0    18779.34    19833.43    458.80 o
   9  14   0    97820.54    97406.64   1296.95 o
  10  14   0     7100.59     7465.73    351.66 o
  11  14   0    20013.08    19272.53    424.00 o
  12  14   0     3291.71     3096.72    311.18 o
  13  14   0     1014.74     1304.28    320.28 o
  14  14   0      984.42     1390.08    312.38 o
  15  14   0     5447.51     6118.40    661.03 o
  16  14   0      255.81      591.12    268.74 o
  17  14   0     9532.83     9955.06    313.89 o
  18  14   0     1611.59     1456.93    264.93 o
  19  14   0    17515.57    18279.02    406.58 o
  20  14   0    35218.04    34222.36    696.33 o
  21  14   0       47.14      -18.78    445.93 o
  22  14   0    76008.34    74862.77   1774.64 o
  23  14   0    25112.55    25482.54   1040.88 o
  24  14   0    89491.63    87683.48   1971.98 o
  25  14   0     3523.53     3187.49    618.47 o
  26  14   0    13663.85    14340.25   1024.58 o
  27  14   0     1728.03     2044.31    838.82 o
  28  14   0      363.35     -389.37    837.33 o
  29  14   0      858.75     -265.23   1585.62 o
  30  14   0     2220.66     2740.60   1459.86 o
  31  14   0     7345.80     7038.80   1439.97 o
   0  16   0    30687.90    31383.93   1718.19 o
   1  16   0   119781.67   116108.50   1762.62 o
   2  16   0    19007.03    18783.64    628.56 o
   3  16   0    17849.22    17111.37    709.53 o
   4  16   0    10941.07    10658.32    536.50 o
   5  16   0       77.61      832.79    457.95 o
   6  16   0    58770.76    58938.69   1077.74 o
   7  16   0     3479.84     3628.15    327.96 o
   8  16   0   109751.55   110002.78   1618.44 o
   9  16   0    33317.05    33791.14    662.14 o
  10  16   0    57947.86    59104.62    948.83 o
  11  16   0     5747.69     5712.58    418.14 o
  12  16   0     2763.96     3051.98    436.67 o
  13  16   0    12842.95    13387.72    493.35 o
  14  16   0     8590.84     8985.67    455.54 o
  15  16   0    15052.82    14680.45    553.51 o
  16  16   0     3535.59     4790.14    445.34 o
  17  16   0      583.83     1036.63    436.58 o
  18  16   0      552.39      911.19    420.88 o
  19  16   0     1097.70     1895.30    421.27 o
  20  16   0        3.37      735.33    412.76 o
  21  16   0    13695.61    13621.31    489.25 o
  22  16   0     1179.58     4283.04   1536.10 o
  23  16   0    47297.43    48835.22   1900.97 o
  24  16   0       66.75    -1507.25   1084.54 o
  25  16   0     9190.14     8759.99   1255.92 o
  26  16   0     1547.77      563.08   1245.48 o
  27  16   0      228.03     1443.79   1374.70 o
  28  16   0     1801.51      690.34   1402.89 o
   0  18   0    14403.21    14484.30   1200.48 o
   1  18   0     1523.13      241.21    691.71 o
   2  18   0     1745.30     2647.18    717.19 o
   3  18   0    15278.68    14332.98    774.55 o
   4  18   0     8895.59     9205.66   1293.83 o
   5  18   0    28758.52    29067.11   1081.90 o
   6  18   0     6673.05     7414.72    668.46 o
   7  18   0     5760.31     5022.18    674.55 o
   8  18   0     2074.60     2772.67    663.82 o
   9  18   0    34279.96    34819.82   1513.88 o
  10  18   0      126.51      605.16    547.85 o
  11  18   0      195.69      324.76    449.04 o
  12  18   0     3007.92     3436.72    531.62 o
  13  18   0    80240.69    77364.20   3636.24 o
  14  18   0     9100.39     9170.65    727.52 o
  15  18   0    92716.60    90696.03   4291.85 o
  16  18   0    21957.04    21425.53    696.24 o
  17  18   0    17631.03    18286.89    693.76 o
  18  18   0    22668.63    22786.57   1152.45 o
  19  18   0       75.43       47.31    883.45 o
  20  18   0     7711.10     8602.90    674.54 o
  21  18   0     3893.90     4687.34   1304.00 o
  22  18   0        7.94     -341.01   1214.44 o
  23  18   0     9407.15     7750.93   1274.20 o
  24  18   0      747.05      198.39   1384.45 o
   0  20   0    85189.82    89078.21   3127.71 o
   1  20   0    18738.56    22243.73   1869.08 o
   2  20   0    48434.09    52456.93   1582.22 o
   3  20   0      762.90      280.89    875.46 o
   4  20   0    36270.20    37002.39   1319.99 o
   5  20   0    29023.71    31605.83   1610.07 o
   6  20   0    27475.28    27497.21   1691.11 o
   7  20   0    13135.60    14241.35   1054.35 o
   8  20   0     3980.68     3297.45   1063.33 o
   9  20   0      148.94       98.41   1051.40 o
  10  20   0     3317.68     4158.99   1349.87 o
  11  20   0       44.54    -1294.74   1186.60 o
  12  20   0     1887.88     3116.52   1310.93 o
  13  20   0     3324.62     6596.02   1113.07 o
  14  20   0      150.68      713.86   1017.47 o
  15  20   0      364.99     1141.81   1010.55 o
  16  20   0       17.35     1341.86   1844.99 o
  17  20   0     4491.26     5249.50   1370.20 o
  18  20   0     1642.30     2800.61    977.67 o
  19  20   0     7613.57     8074.21   1263.29 o
   0  22   0    15862.10    17929.24   1863.90 o
   1  22   0      110.95     1075.66   1162.41 o
   2  22   0    11678.92    13560.77   1745.88 o
   3  22   0     5579.74     8409.45   1364.43 o
   4  22   0     3338.15     3573.64   1150.62 o
   5  22   0      656.33     4231.34   1239.75 o
   6  22   0     4694.64     6266.98   1588.54 o
   7  22   0    11164.91     9386.94   2134.99 o
   8  22   0     2414.36     1701.43   1150.57 o
   9  22   0    50937.11    56371.66   1844.58 o
  10  22   0     3036.80     2598.27   1274.95 o
   1   1   1    12613.93    12445.17    461.64 o
   2   1   1    21720.55    21422.14    581.06 o
   3   1   1    39515.28    39540.96    879.03 o
   4   1   1    15245.97    15835.96    318.81 o
   5   1   1    81621.37    83865.75   1111.79 o
   6   1   1   320945.72   314623.25   3573.06 o
   7   1   1    59729.06    65013.06   1267.25 o
   8   1   1   304429.34   298752.44   9479.02 o
   9   1   1   230069.95   242339.02   7954.53 o
  10   1   1    23776.99    24413.31    914.55 o
  11   1   1   270431.38   266395.78   6583.25 o
  12   1   1    12100.97    13658.83    678.71 o
  13   1   1   158821.17   161010.61   5711.33 o
  14   1   1    41735.20    41304.71   1913.95 o
  15   1   1    59855.59    63744.79   1875.13 o
  16   1   1   207208.56   219915.97  10171.22 o
  17   1   1     3856.09     5180.74    578.44 o
  18   1   1    79783.25    82054.88   4084.16 o
  19   1   1    24460.59    25581.25   1554.69 o
  20   1   1    58420.05    58419.39   2235.65 o
  21   1   1    34660.88    35795.72   1927.00 o
  22   1   1    66458.59    68390.20   3186.20 o
  23   1   1    17971.24    17650.46    469.79 o
  24   1   1    15858.66    15123.22    773.62 o
  25   1   1    40760.34    41530.25   1139.21 o
  26   1   1    13821.77    14432.78    543.72 o
  27   1   1    33820.79    32804.85    776.86 o
  28   1   1    30807.48    29584.29   1158.13 o
  29   1   1    18886.91    19437.27    788.61 o
  30   1   1    61916.81    60873.30   1843.39 o
  31   1   1    17923.98    17005.80    566.08 o
  32   1   1    37870.01    36506.63    917.15 o
  33   1   1    14110.63    14033.06    610.24 o
  34   1   1    11560.52    10564.18    687.53 o
  35   1   1    12469.71    12478.31   1160.79 o
  36   1   1     8117.90     6973.82    888.66 o
  37   1   1     5933.72     6978.75    943.79 o
  38   1   1    11243.35    16007.94   2611.50 o
  39   1   1     2938.94     5075.50   2448.99 o
  40   1   1     4666.04     7035.89   2440.29 o
   1   3   1   112650.35   107811.23   3191.08 o
   2   3   1    11105.82    10553.16    173.29 o
   3   3   1   144727.88   142833.97   1644.24 o
   4   3   1    47529.96    48916.13    686.74 o
   5   3   1   288040.44   282628.75   3214.42 o
   6   3   1   241847.95   245276.34   2725.66 o
   7   3   1   271531.59   272813.13   4601.83 o
   8   3   1    43144.30    44435.40    736.44 o
   9   3   1    37718.90    39093.50   1294.67 o
  10   3   1    27284.19    28222.79    556.90 o
  11   3   1    10101.67    10895.96    289.38 o
  12   3   1   129998.52   130464.98   3566.86 o
  13   3   1    12837.24    13920.20    946.81 o
  14   3   1    12129.08    12346.87    636.94 o
  15   3   1    65787.19    68945.54   3526.36 o
  16   3   1   107157.63   106165.16   4892.08 o
  17   3   1   146613.39   148959.70   7342.20 o
  18   3   1    74728.38    78773.80   5676.27 o
  19   3   1   105474.06   104521.75   4715.88 o
  20   3   1    50612.07    50247.67   5411.26 o
  21   3   1    52416.11    54675.95   4637.77 o
  22   3   1    46280.86    50279.39   4033.63 o
  23   3   1    31459.93    31834.77   2837.05 o
  24   3   1     6572.16     7507.05    544.07 o
  25   3   1    19599.53    19411.09   1305.38 o
  26   3   1     5045.85     5017.34    562.24 o
  27   3   1    36686.38    38484.25   3835.10 o
  28   3   1    13881.99    14130.28   1887.69 o
  29   3   1    59036.72    61453.32   5846.96 o
  30   3   1    29793.09    30591.38   2379.71 o
  31   3   1    43726.22    44640.61   1898.46 o
  32   3   1     7583.50     8649.19   1224.60 o
  33   3   1    17215.30    17933.74   2162.18 o
  34   3   1    14317.73    11619.95    890.29 o
  35   3   1    11664.31     9133.83   1093.58 o
  36   3   1    11797.09    14984.75   2149.92 o
  37   3   1     5786.30     3459.95   2056.73 o
  38   3   1     2718.71     6258.73   2281.22 o
  39   3   1     4185.94     1945.84   2182.63 o
   1   5   1    45401.63    44144.30    990.50 o
   2   5   1   254530.19   235591.19   5742.12 o
   3   5   1     9517.39    10151.49    299.66 o
   4   5   1   280823.63   273489.47   2847.65 o
   5   5   1    36289.69    37375.48    504.53 o
   6   5   1     9277.11     9326.31    191.23 o
   7   5   1    75093.69    73949.13   1316.24 o
   8   5   1     8742.79     9087.83    296.12 o
   9   5   1    86620.14    89673.20   1700.07 o
  10   5   1    82805.38    83341.37   1485.55 o
  11   5   1    49621.87    52289.74    922.41 o
  12   5   1   179046.97   182402.00   3168.62 o
  13   5   1    47179.95    48012.76    814.13 o
  14   5   1    57729.17    57191.84    867.52 o
  15   5   1    86750.45    87687.84   2281.53 o
  16   5   1    10621.95    10660.73    308.38 o
  17   5   1    51178.47    51023.21   1085.68 o
  18   5   1     7239.43     7200.01    287.42 o
  19   5   1    24934.16    25080.38    574.32 o
  20   5   1    70568.65    71086.85   2524.40 o
  21   5   1    40998.04    42573.75   1156.51 o
  22   5   1    44312.51    44258.50   5007.37 o
  23   5   1    17647.54    17609.08    756.65 o
  24   5   1    47272.09    49866.00   2146.24 o
  25   5   1    11515.49    13390.95    750.59 o
  26   5   1   127025.94   134812.97  12472.14 o
  27   5   1     5603.84     6417.70    724.58 o
  28   5   1    68582.33    72594.59   4613.62 o
  29   5   1    13758.99    15713.51   2113.23 o
  30   5   1    20345.06    19335.26   1408.99 o
  31   5   1    24861.78    25763.95   1147.37 o
  32   5   1     6027.01     8210.39   3529.12 o
  33   5   1    19649.39    19371.17   1111.29 o
  34   5   1     7765.07     8579.25   1029.19 o
  35   5   1    10319.80     9249.28   2096.65 o
  36   5   1     5559.78     4769.38   2025.67 o
  37   5   1     7585.35     6936.40   2225.25 o
  38   5   1     1636.32     1456.06   2011.19 o
  39   5   1     3691.94      642.86   2295.78 o
   1   7   1    27271.44    29212.02    381.20 o
   2   7   1    46437.91    45172.79    795.19 o
   3   7   1    20139.27    19669.19    549.62 o
   4   7   1    21904.26    21306.59    438.87 o
   5   7   1     1909.30     2124.54    142.90 o
   6   7   1    10508.78    10411.70    281.39 o
   7   7   1    20422.65    20569.64    384.44 o
   8   7   1    41171.47    43209.54    664.73 o
   9   7   1    14469.30    14874.12    456.33 o
  10   7   1   324338.78   325860.97   4779.29 o
  11   7   1    52024.90    53876.69    842.11 o
  12   7   1   490624.03   484999.00   8690.83 o
  13   7   1    35260.04    36473.72    668.86 o
  14   7   1   152407.92   154032.42   3382.14 o
  15   7   1    15852.32    16331.28    401.26 o
  16   7   1    10726.19    10868.40    335.74 o
  17   7   1    23870.34    23157.91    838.63 o
  18   7   1    11579.82    11290.94    355.76 o
  19   7   1    21487.99    21047.16    483.72 o
  20   7   1      157.24      361.50    244.54 o
  21   7   1    41186.98    41021.93    739.44 o
  22   7   1     3739.19     4046.02    420.91 o
  23   7   1    14282.86    14763.54   1460.99 o
  24   7   1    21264.57    20689.19   1170.85 o
  25   7   1    13519.14    13267.00    972.32 o
  26   7   1    49829.95    51454.84   3336.82 o
  27   7   1    20452.56    21329.50   1029.60 o
  28   7   1    24864.54    25874.21   1122.55 o
  29   7   1    13975.76    14461.93   1245.88 o
  30   7   1     8347.60     7003.54    918.84 o
  31   7   1    10970.95    11529.29   3420.48 o
  32   7   1    20827.30    21433.71   2023.87 o
  33   7   1     3266.23     4160.36   1246.85 o
  34   7   1    45587.81    42578.56   2567.76 o
  35   7   1     5344.42     4645.24   2452.82 o
  36   7   1    34083.85    36863.52   4234.41 o
  37   7   1     3340.39     3102.78   1551.46 o
  38   7   1     3312.74     1125.60   2315.89 o
   1   9   1    27052.17    27214.66    380.14 o
   2   9   1   125832.25   120297.20   1326.33 o
   3   9   1    34585.67    33478.93    552.64 o
   4   9   1   140672.73   134781.45   2299.35 o
   5   9   1     8080.25     8199.26    228.90 o
   6   9   1    62165.48    63420.70   1054.95 o
   7   9   1     5598.96     5695.22    255.99 o
   8   9   1     6713.81     6801.55    268.47 o
   9   9   1    59847.74    59991.69    908.33 o
  10   9   1     7094.46     7485.66    271.96 o
  11   9   1   177097.11   177454.00   4152.93 o
  12   9   1    13446.05    13575.17    368.64 o
  13   9   1    92347.52    91957.66   1303.09 o
  14   9   1    11231.93    11277.30    421.13 o
  15   9   1     8993.83     9971.84    365.20 o
  16   9   1    42621.67    42476.92    755.63 o
  17   9   1    19153.73    19278.59    610.10 o
  18   9   1    53668.32    55034.52    914.92 o
  19   9   1    17102.75    17864.76    512.91 o
  20   9   1   101622.72   102962.66   1901.80 o
  21   9   1    31805.51    32336.40    673.43 o
  22   9   1    48675.44    47973.75    865.11 o
  23   9   1    13136.70    13342.31    441.85 o
  24   9   1     8963.28     9803.52    699.52 o
  25   9   1    18149.30    18151.35    818.92 o
  26   9   1    44813.24    47120.51   1464.66 o
  27   9   1    18704.91    18526.40   1182.70 o
  28   9   1    21846.66    20515.59   1147.66 o
  29   9   1     6310.83     6025.40    970.89 o
  30   9   1     2264.04     2398.57   1112.85 o
  31   9   1     8262.00     7244.32   1295.02 o
  32   9   1    11416.39    11160.51   1107.11 o
  33   9   1    23407.05    24666.38   1195.41 o
  34   9   1    16273.55    14792.28   1143.91 o
  35   9   1    26610.32    26128.17   2720.52 o
  36   9   1     9746.38     8165.25   2247.01 o
   1  11   1    38362.08    38174.00    629.53 o
   2  11   1     9446.86     9132.02    255.29 o
   3  11   1   129651.63   128277.48   1608.08 o
   4  11   1    37312.33    36528.96    702.03 o
   5  11   1    70212.96    70678.31   1449.14 o
   6  11   1    81242.28    80085.05   1156.16 o
   7  11   1     1370.87     1672.00    279.26 o
   8  11   1    38956.00    39354.70    806.33 o
   9  11   1    27141.76    26545.72    538.90 o
  10  11   1     7691.01     7941.14    344.21 o
  11  11   1   113926.29   115179.54   2061.47 o
  12  11   1    12836.08    13411.00    397.08 o
  13  11   1    75759.03    78012.56   1580.59 o
  14  11   1     5794.94     5989.01    474.30 o
  15  11   1    15179.50    14872.04    382.66 o
  16  11   1    36649.92    38140.64    854.91 o
  17  11   1     1880.44     1882.12    337.97 o
  18  11   1    45455.58    45226.88    841.20 o
  19  11   1    29539.42    29888.39    789.66 o
  20  11   1    18551.12    19166.71    539.56 o
  21  11   1    57865.73    58179.70   1086.78 o
  22  11   1    21929.15    22034.26    593.78 o
  23  11   1    14967.63    14661.31    931.83 o
  24  11   1     3202.08     3830.18    722.86 o
  25  11   1    76371.48    78933.38   1671.36 o
  26  11   1     5790.97     5874.46    826.39 o
  27  11   1    61807.14    63059.39   1497.92 o
  28  11   1     9823.56     9327.15   1415.67 o
  29  11   1    22182.39    24635.67   1236.13 o
  30  11   1    15807.21    17055.49   1230.50 o
  31  11   1    12221.78    13243.84   1249.15 o
  32  11   1     6865.78     9033.48   1232.57 o
  33  11   1    11350.12    11424.46   2157.65 o
  34  11   1     5107.84     3333.96   1043.34 o
  35  11   1     8397.59     9175.08   1653.59 o
   1  13   1     7381.53     7815.23    414.97 o
   2  13   1     1484.70     2114.15    369.17 o
   3  13   1    16454.94    16896.63    495.26 o
   4  13   1     2985.12     3591.10    221.81 o
   5  13   1    23223.85    24074.89    472.04 o
   6  13   1    38739.72    37960.30    745.07 o
   7  13   1    44686.56    44033.89    771.80 o
   8  13   1    73818.14    74479.37   1420.08 o
   9  13   1    30295.51    29197.52   1030.42 o
  10  13   1    39438.55    38414.65    829.60 o
  11  13   1   122829.29   123798.00   1583.23 o
  12  13   1    56354.72    57612.91   1414.53 o
  13  13   1    67954.45    69333.00   2012.56 o
  14  13   1    55615.19    56763.79    901.29 o
  15  13   1    11860.83    12410.54    809.09 o
  16  13   1    36383.27    36833.46    650.28 o
  17  13   1    29497.18    30363.83    706.48 o
  18  13   1    10627.36    11549.12    456.54 o
  19  13   1     2874.38     2776.21    380.48 o
  20  13   1    11522.97    12271.73    482.28 o
  21  13   1     5198.00     4676.14    409.38 o
  22  13   1    21239.63    21249.68    587.81 o
  23  13   1     2270.03     2660.52    622.72 o
  24  13   1     7894.20     8190.38    801.46 o
  25  13   1    22747.07    21624.07    988.27 o
  26  13   1    12534.19    13508.25   1385.44 o
  27  13   1    13675.71    14981.36   1012.35 o
  28  13   1    16728.88    18371.75   1564.61 o
  29  13   1    11745.28    13490.47   1513.29 o
  30  13   1    23641.13    25273.01   1518.62 o
  31  13   1     3168.38     2287.81   1002.75 o
  32  13   1    19297.57    15756.43   1162.86 o
   1  15   1    25469.34    24154.92    794.64 o
   2  15   1     1834.10     2076.96    427.67 o
   3  15   1    61855.44    61107.17   1072.25 o
   4  15   1     2719.44     1544.08    436.98 o
   5  15   1    11378.65    11888.68    574.71 o
   6  15   1    22309.75    22208.87    476.77 o
   7  15   1    42988.83    43882.14    810.62 o
   8  15   1    27065.85    27488.12    562.67 o
   9  15   1    45804.44    46769.33    767.94 o
  10  15   1    12745.04    13409.25    443.65 o
  11  15   1     7991.56     8893.76    477.85 o
  12  15   1     6609.58     6482.41    378.65 o
  13  15   1    12227.81    11508.84    566.15 o
  14  15   1    10840.94    10685.24    457.11 o
  15  15   1    41612.65    42502.76   1343.82 o
  16  15   1    12586.10    13671.80    464.26 o
  17  15   1    38425.07    39622.29    868.69 o
  18  15   1    20623.26    20474.59   1338.12 o
  19  15   1    42474.29    43820.19   1127.83 o
  20  15   1     6461.14     8183.74    571.37 o
  21  15   1    47880.35    50167.54    945.43 o
  22  15   1     7434.02     8596.95    778.76 o
  23  15   1    14207.04    14560.26    609.12 o
  24  15   1      944.77      906.20    984.93 o
  25  15   1    11451.83    11777.85    837.32 o
  26  15   1     2603.80       39.77   1753.16 o
  27  15   1     3002.22     6170.09   2560.63 o
  28  15   1     5074.54     6146.06   1313.22 o
  29  15   1     5756.23     5468.93   1403.63 o
  30  15   1    11801.22    11948.37   1563.47 o
   1  17   1     6240.82     7257.72    575.24 o
   2  17   1     4009.79     4296.22    552.52 o
   3  17   1     9341.67     9440.07    882.18 o
   4  17   1     1917.87     2049.87    540.30 o
   5  17   1    59687.30    61396.29   1924.41 o
   6  17   1     2837.49     3275.51   1160.64 o
   7  17   1    88111.91    88459.98   2393.74 o
   8  17   1     5216.75     6050.64    460.22 o
   9  17   1    20737.40    20013.07    572.93 o
  10  17   1    11494.29    10852.01    490.97 o
  11  17   1     2477.76     2636.34    502.22 o
  12  17   1    20780.04    21501.97    906.21 o
  13  17   1      244.66      321.29    439.89 o
  14  17   1    11818.73    12579.68    559.39 o
  15  17   1    25114.11    24762.98   1365.50 o
  16  17   1     8444.79     7357.91    531.13 o
  17  17   1    58634.18    61854.16   1569.55 o
  18  17   1    12476.07    13380.96    735.03 o
  19  17   1    14982.01    14588.66    746.08 o
  20  17   1     1346.26     2557.28    654.85 o
  21  17   1    11156.30    11382.29    813.31 o
  22  17   1     3700.21     3770.27    675.28 o
  23  17   1     4921.84     6102.70    705.61 o
  24  17   1    11462.56     9673.79   1574.74 o
  25  17   1      304.27      797.42   1373.96 o
  26  17   1    11804.28    13016.54   1500.06 o
   1  19   1     9515.16     8813.86    915.16 o
   2  19   1    11178.89    11805.86    941.87 o
   3  19   1    28638.96    30478.45   2177.45 o
   4  19   1    16806.42    17848.66   1005.23 o
   5  19   1     1505.09     1934.77    814.25 o
   6  19   1    23564.48    24565.73   1629.51 o
   7  19   1    29209.08    29574.76   1188.44 o
   8  19   1    12860.80    13339.16   1303.88 o
   9  19   1    18300.47    18917.65   1073.11 o
  10  19   1     5413.77     4970.28   1090.42 o
  11  19   1    15509.31    15177.20   2196.36 o
  12  19   1     6818.03     9368.15   1061.98 o
  13  19   1     9941.32    10943.01   1430.75 o
  14  19   1     6490.67     6811.59    950.67 o
  15  19   1    27303.10    27527.84    973.69 o
  16  19   1     7411.35     7776.39   1004.59 o
  17  19   1    14816.92    15350.69   1084.19 o
  18  19   1     7949.70     8487.67   1042.06 o
  19  19   1     5863.68     5422.02    974.85 o
  20  19   1     1809.55     2667.81   1301.85 o
  21  19   1    14771.46    15704.02   1082.91 o
   1  21   1     6659.77     5872.77   1103.03 o
   2  21   1     6020.92     7352.11   1118.63 o
   3  21   1    18163.37    19154.71   1278.19 o
   4  21   1     7254.24     9961.81   1155.92 o
   5  21   1     1522.03     1336.90   1667.62 o
   6  21   1     9683.58    11309.82   1163.76 o
   7  21   1     5820.21     3971.74   2209.57 o
   8  21   1    11627.14    10796.27   1261.34 o
   9  21   1     1569.26     1254.90   1135.64 o
  10  21   1    15246.06    15696.60   1300.79 o
  11  21   1    18283.89    21130.80   1498.21 o
  12  21   1    19432.75    18064.53   1271.96 o
  13  21   1    11135.75    12983.30   2313.63 o
  14  21   1    15797.36    18119.18   1278.02 o
   0   0   2   155967.73   151697.45   3962.20 o
   2   0   2   100810.07    98717.05   6020.83 o
   4   0   2   151531.23   152175.05   5600.54 o
   6   0   2   148268.55   151242.56   3942.03 o
   8   0   2    99596.76   100888.91   2645.94 o
  10   0   2    85060.68    88474.89   2231.11 o
  12   0   2   104574.39   106573.33   1985.97 o
  14   0   2   335466.41   334328.47  11421.46 o
  16   0   2   153016.92   156587.59  11451.80 o
  18   0   2     6410.00     7286.52    391.06 o
  20   0   2    51201.98    53655.65   4879.74 o
  22   0   2   169611.33   177278.13  14966.59 o
  24   0   2   124263.06   130897.67   8872.63 o
  26   0   2    19400.18    18707.38    970.89 o
  28   0   2    15137.76    15417.00   1237.78 o
  30   0   2     5173.90     5299.17    598.26 o
  32   0   2    16369.47    15263.84    591.11 o
  34   0   2    13800.08    11419.41    799.00 o
  36   0   2    37889.09    42223.00   2423.78 o
  38   0   2    41956.33    40122.15   2657.57 o
   0   2   2   632169.19   537016.88  30105.38 o
   2   2   2    73759.18    71511.20   2268.00 o
   3   2   2   325166.25   317385.03   6310.10 o
   4   2   2    35019.29    34347.96    851.88 o
   5   2   2   261386.09   261312.75   4429.19 o
   6   2   2   104534.38   105104.08   1060.78 o
   7   2   2   124169.38   127730.62   2480.54 o
   8   2   2   168172.23   169528.73   2185.12 o
   9   2   2   117376.91   121434.33   1392.93 o
  10   2   2   159598.69   162382.14   2160.85 o
  11   2   2    73408.23    73395.85    844.79 o
  12   2   2    21080.82    21206.86    506.80 o
  13   2   2    14384.62    15503.53    402.94 o
  14   2   2   222279.64   226617.59   6834.27 o
  15   2   2    31093.25    33873.00   1328.21 o
  16   2   2    86519.13    87937.20   2431.15 o
  17   2   2     2753.46     2824.05    233.19 o
  18   2   2    30444.07    30696.40    601.29 o
  19   2   2     3190.84     3629.82    306.27 o
  20   2   2     2136.45     2405.09    330.70 o
  21   2   2    18405.95    18754.53    780.43 o
  22   2   2    98462.73   101211.79   3933.78 o
  23   2   2    55179.55    55781.69   2861.90 o
  24   2   2    71446.30    72493.58   3048.76 o
  25   2   2    23988.02    24707.03    996.76 o
  26   2   2     2152.08     2527.22    434.59 o
  27   2   2     8715.49     9527.85   2573.16 o
  28   2   2    14881.04    15073.89    768.01 o
  29   2   2     9241.04     7999.13   1584.04 o
  30   2   2    16885.74    17000.71    835.09 o
  31   2   2    10330.31    10485.13    756.16 o
  32   2   2    19155.38    19902.99   2084.57 o
  33   2   2     2327.95     1959.93    932.91 o
  34   2   2     1820.12     1424.36    940.80 o
  35   2   2      290.72      313.93    942.44 o
  36   2   2    14126.44    15971.78   5482.39 o
  37   2   2       27.85     1890.76   2045.33 o
  38   2   2    17327.76    18852.71   2314.68 o
  39   2   2      158.57     2953.94   2432.93 o
   0   4   2   622663.56   578556.38  17501.20 o
   1   4   2   151267.78   142197.44   6313.33 o
   2   4   2    87314.67    82935.06   3132.69 o
   3   4   2    85811.05    84627.43   2379.18 o
   4   4   2    12016.72    11860.72    532.35 o
   5   4   2    33094.98    32158.03    774.11 o
   6   4   2    19502.49    19794.46    285.45 o
   7   4   2    72472.15    71875.22   1089.37 o
   8   4   2   243652.06   243303.61   2932.29 o
   9   4   2    92298.94    93728.90   1559.72 o
  10   4   2   166385.98   164737.52   2803.76 o
  11   4   2    17080.01    17847.99    333.93 o
  12   4   2    20962.80    22362.76    704.49 o
  13   4   2    57553.51    61629.04   2771.58 o
  14   4   2    16024.32    16032.93    525.88 o
  15   4   2    81328.88    82200.44   2592.44 o
  16   4   2    64391.02    66995.56   1817.14 o
  17   4   2    43833.56    43961.50   1940.78 o
  18   4   2   109293.78   111287.66   1822.73 o
  19   4   2    26993.38    28124.60    794.74 o
  20   4   2    66346.87    68327.50   1370.10 o
  21   4   2    39809.43    40654.29   1411.43 o
  22   4   2    13315.92    13903.90   1998.78 o
  23   4   2    55137.59    58162.60   6009.70 o
  24   4   2    13254.49    12671.83   1626.58 o
  25   4   2    16238.65    16839.23    773.20 o
  26   4   2      889.58     1592.80    651.34 o
  27   4   2     2340.01     3079.28   1697.41 o
  28   4   2    13138.18    13965.82   3368.94 o
  29   4   2     3744.06     3355.13    652.66 o
  30   4   2     3495.42     3495.22    696.70 o
  31   4   2     6507.40     7056.89   1155.39 o
  32   4   2    28179.04    28593.77   4129.07 o
  33   4   2     1897.71     1930.75   1147.81 o
  34   4   2    17914.76    23000.84   2037.97 o
  35   4   2     5154.17     6224.06   1834.49 o
  36   4   2     2068.62     2364.20   2153.52 o
  37   4   2    14649.53    15432.23   2379.21 o
  38   4   2     6066.19     8553.30   2392.57 o
   0   6   2    18803.69    16893.61   1099.57 o
   1   6   2    86207.27    78171.30   3529.07 o
   2   6   2    39280.91    38242.96   1049.53 o
   3   6   2    59470.88    55061.45   1898.70 o
   4   6   2   250929.30   238309.09   7441.05 o
   5   6   2   168807.20   168600.78   3034.56 o
   6   6   2   119654.19   123235.34   1940.14 o
   7   6   2    68038.64    66448.03   1004.87 o
   8   6   2    13418.24    14671.43    527.54 o
   9   6   2    96288.92    96950.32   1775.18 o
  10   6   2    98618.73   102684.68   1501.12 o
  11   6   2    47735.72    50021.45   1019.98 o
  12   6   2     1261.86     1820.67    259.42 o
  13   6   2    74160.51    77641.04   1317.31 o
  14   6   2    13418.18    14134.49    973.05 o
  15   6   2   113562.05   118980.30   1929.83 o
  16   6   2    28335.33    29014.84    661.92 o
  17   6   2    30729.62    32212.58   2001.40 o
  18   6   2   153517.08   157348.19   5076.09 o
  19   6   2     2007.67     3591.60   1253.91 o
  20   6   2    89970.16    89963.59   3794.48 o
  21   6   2    40455.11    39577.89    987.91 o
  22   6   2    10222.18    10008.36    758.88 o
  23   6   2    41616.98    42357.98    907.63 o
  24   6   2     7612.42     7101.08    449.66 o
  25   6   2    26619.23    26047.25   2026.64 o
  26   6   2    27649.10    29587.38   1089.19 o
  27   6   2     3797.07     4243.08    769.59 o
  28   6   2    43988.11    46309.34   4041.36 o
  29   6   2     3820.70     4289.54    823.71 o
  30   6   2     2238.06     2799.96    866.27 o
  31   6   2    10243.00     9571.38   1606.70 o
  32   6   2    14275.26    15981.07   1555.23 o
  33   6   2     7342.86     8352.57   1025.88 o
  34   6   2     9278.22     8957.57   2063.63 o
  35   6   2     7304.38     7947.21   2128.16 o
  36   6   2      141.53     2061.98   2180.68 o
  37   6   2    15184.55    16843.85   2614.66 o
  38   6   2     1247.04     3205.89   2853.55 o
   0   8   2   123152.29   122580.63   4567.13 o
   1   8   2    95629.20    94293.66   1852.50 o
   2   8   2   157120.80   146657.91   3850.16 o
   3   8   2    76031.71    76015.09   1544.59 o
   4   8   2   384640.53   362836.09   8744.41 o
   5   8   2   115194.05   117368.32   3144.86 o
   6   8   2   252227.73   255332.36   2973.85 o
   7   8   2    48360.26    48388.43    671.35 o
   8   8   2    44911.93    46847.50    760.82 o
   9   8   2    58521.20    58558.02   1096.29 o
  10   8   2     4056.76     4559.53    284.34 o
  11   8   2     4021.39     3998.53    320.58 o
  12   8   2    24111.35    25324.84    651.05 o
  13   8   2    18842.12    19532.00    529.61 o
  14   8   2    31204.78    31946.35    888.25 o
  15   8   2    37940.01    39005.68    812.66 o
  16   8   2      663.97     1159.46    329.88 o
  17   8   2    30657.86    31938.45   1915.87 o
  18   8   2    58538.49    62023.34   1157.84 o
  19   8   2    27846.59    28574.76    705.90 o
  20   8   2    31690.17    32346.44    762.54 o
  21   8   2    16407.32    16864.38    598.73 o
  22   8   2    12698.02    12547.36    532.98 o
  23   8   2    23136.43    22978.98    680.55 o
  24   8   2     2945.46     3041.32    451.68 o
  25   8   2    23261.29    23556.29    697.15 o
  26   8   2    31039.48    31433.83    835.55 o
  27   8   2    11507.86    12000.13    959.56 o
  28   8   2    32733.99    32563.91   3672.21 o
  29   8   2    12751.74    11718.30   1014.66 o
  30   8   2     6236.55     6953.64   1026.38 o
  31   8   2    13738.08    14455.67   3592.23 o
  32   8   2      181.34     1027.52   1049.61 o
  33   8   2    13618.73    13384.26   1325.58 o
  34   8   2       31.81     -914.77   2298.78 o
  35   8   2     1327.78      736.50   2579.09 o
  36   8   2     2581.93     6957.26   2695.84 o
   0  10   2    20584.45    20687.05    500.34 o
   1  10   2    30583.28    29006.72    428.86 o
   2  10   2     7522.25     7569.43    287.43 o
   3  10   2     5295.88     5226.94    164.41 o
   4  10   2    46021.21    46725.95    611.53 o
   5  10   2    18182.81    17798.10    466.56 o
   6  10   2    32573.27    31275.83   1040.29 o
   7  10   2    42698.28    41646.50   1149.92 o
   8  10   2    23571.66    24094.42    615.43 o
   9  10   2    81020.45    78708.16   1385.94 o
  10  10   2    23999.63    25569.33    660.79 o
  11  10   2    54506.00    55594.61   1069.76 o
  12  10   2     4126.23     4684.57    419.89 o
  13  10   2    26692.10    28134.97    708.20 o
  14  10   2    45784.13    47725.48    847.40 o
  15  10   2    48804.38    49084.19    871.60 o
  16  10   2    20397.97    21530.64    778.24 o
  17  10   2   119431.97   120885.40   2301.19 o
  18  10   2    17279.05    17666.40    582.49 o
  19  10   2   107903.78   108192.64   3126.42 o
  20  10   2     6012.72     6323.48    463.93 o
  21  10   2    42116.98    42367.90    954.77 o
  22  10   2     8638.32     9655.95    962.87 o
  23  10   2     4912.23     5126.22    477.07 o
  24  10   2    13914.08    13584.36    594.02 o
  25  10   2     5434.86     4743.51    695.77 o
  26  10   2     2790.96     4328.20    738.91 o
  27  10   2    15271.04    15733.92    739.24 o
  28  10   2     7738.79     6136.58   1163.87 o
  29  10   2     6173.51     5942.25   1357.75 o
  30  10   2     2127.59     3808.24   1325.64 o
  31  10   2    12914.47    10587.07   1493.55 o
  32  10   2     7742.51    11274.50   1613.00 o
  33  10   2    13305.68    12160.85   1899.99 o
  34  10   2      241.25     1694.48   2546.38 o
  35  10   2    10198.96    13206.08   2909.22 o
   0  12   2   302676.19   304084.22   4589.06 o
   1  12   2    22189.59    23333.78    407.55 o
   2  12   2   139840.58   141835.27   1598.81 o
   3  12   2    29366.89    28865.63    458.41 o
   4  12   2    46826.05    46974.30    758.10 o
   5  12   2    57345.89    57437.67    903.00 o
   6  12   2    74296.59    73373.50   1578.12 o
   7  12   2     9044.63     9193.71    366.85 o
   8  12   2   120066.41   116393.37   5632.52 o
   9  12   2    46954.40    43784.38   2466.29 o
  10  12   2    99581.91    95700.91   3971.12 o
  11  12   2    18131.41    19613.92    648.32 o
  12  12   2     4055.63     4717.77    481.74 o
  13  12   2     6750.99     6941.01    980.35 o
  14  12   2    23771.68    25004.18    712.48 o
  15  12   2     5435.22     5267.69    488.25 o
  16  12   2    22361.33    23001.25    636.28 o
  17  12   2    35348.92    37482.23    814.13 o
  18  12   2    12046.90    13243.12    558.67 o
  19  12   2    59347.57    60721.91   1215.98 o
  20  12   2     4448.39     4860.09    661.04 o
  21  12   2    13066.89    14631.42    631.84 o
  22  12   2    23923.33    24504.22    769.49 o
  23  12   2     6949.71     7044.55    577.18 o
  24  12   2    37184.47    38659.54    984.80 o
  25  12   2    10292.21    10318.94    798.30 o
  26  12   2     3300.97     4834.26   2298.10 o
  27  12   2    21981.63    22213.55    844.25 o
  28  12   2     2969.67     2343.47    713.61 o
  29  12   2     9750.20     7037.99   1621.85 o
  30  12   2     7209.94     8229.02   1692.53 o
  31  12   2     1747.78      -54.77   1500.91 o
  32  12   2    10981.92    15481.15   1899.32 o
  33  12   2     7888.80     9377.03   1482.30 o
   0  14   2   151369.41   155759.80   2479.15 o
   1  14   2     1065.88     1775.83    256.72 o
   2  14   2    94104.34    96403.40   1159.01 o
   3  14   2    51378.43    52237.97    803.18 o
   4  14   2     3119.46     3480.38    222.37 o
   5  14   2    85761.63    87335.05   1098.54 o
   6  14   2    16198.26    16188.72    354.86 o
   7  14   2     9799.64    10476.56    313.23 o
   8  14   2    48838.50    48950.45    960.76 o
   9  14   2     2946.18     3866.32    835.01 o
  10  14   2    12702.78    12181.62    521.90 o
  11  14   2     9476.93     9044.82    704.34 o
  12  14   2     2110.75     1767.16    393.99 o
  13  14   2    48772.40    47211.73   2507.60 o
  14  14   2    13841.07    14335.43    708.31 o
  15  14   2    35395.20    36573.91    972.43 o
  16  14   2    13794.75    14367.96    698.21 o
  17  14   2     1146.64     1067.92    510.44 o
  18  14   2     2544.46     2869.06    575.31 o
  19  14   2      399.77      -23.94    522.57 o
  20  14   2     7847.17     7945.88    594.56 o
  21  14   2     3469.92     4209.98    596.58 o
  22  14   2    34091.36    34938.08   1100.72 o
  23  14   2    13161.13    14982.17    814.14 o
  24  14   2    40677.35    41400.63   1222.89 o
  25  14   2     3477.15     2405.44   2741.53 o
  26  14   2     4631.68     4960.96    983.46 o
  27  14   2     6924.05     7810.34    653.81 o
  28  14   2      117.43     2651.93   3344.18 o
  29  14   2     7025.66     7766.15   1315.31 o
  30  14   2     2792.50     4886.85   1368.42 o
   0  16   2    40850.80    42651.56   1292.08 o
   1  16   2    55852.16    56209.85   1073.48 o
   2  16   2    11949.75    12361.15    605.79 o
   3  16   2     3792.89     3994.04    547.12 o
   4  16   2    22149.05    22020.97    519.27 o
   5  16   2    10767.76    11005.32    590.90 o
   6  16   2    26338.89    26997.49    745.10 o
   7  16   2     3209.97     2929.98    337.06 o
   8  16   2    26259.48    27585.72    711.30 o
   9  16   2    30074.16    31965.46    732.25 o
  10  16   2     2182.29     2631.58    462.01 o
  11  16   2      290.25      311.48    310.05 o
  12  16   2     9115.79     9367.29    463.82 o
  13  16   2    40196.34    40427.06   1747.55 o
  14  16   2    35119.39    34310.77   1896.16 o
  15  16   2    49310.84    49273.87   3107.50 o
  16  16   2    27607.15    28272.76   1376.63 o
  17  16   2     3642.50     3285.32    559.37 o
  18  16   2     8889.36    10326.93   1031.58 o
  19  16   2     3082.26     3291.90    671.13 o
  20  16   2     4584.20     5113.84   1360.37 o
  21  16   2    26544.12    26087.47    919.53 o
  22  16   2     8755.42    10792.42    763.32 o
  24  16   2    10968.42    13747.76    813.19 o
  25  16   2    14084.28    16302.61   1208.09 o
  26  16   2      890.83     2030.33    729.38 o
  27  16   2       10.04     2739.49   2041.35 o
   0  18   2     8077.26    10202.62   1276.57 o
   1  18   2   111558.41   119076.48   2651.54 o
   2  18   2     7349.64     9877.17   1377.63 o
   3  18   2    20367.18    20457.31   1010.68 o
   4  18   2    13529.47    12567.89    913.70 o
   5  18   2    18530.10    17000.14   1605.80 o
   6  18   2    13651.95    14837.87    856.53 o
   7  18   2    33752.48    33949.23   1554.59 o
   8  18   2    14451.29    16243.32   2093.34 o
   9  18   2    60011.23    62966.31   1238.61 o
  10  18   2     8294.54     8487.23    942.45 o
  11  18   2    16894.30    16815.71   1008.65 o
  12  18   2     1391.39      887.49    596.10 o
  13  18   2     3982.35     4412.73    877.07 o
  14  18   2     6521.16     6060.81    664.00 o
  15  18   2     8887.58    10532.86    951.81 o
  16  18   2     6126.00     7921.41   1597.54 o
  17  18   2     3517.28     3613.84    725.02 o
  18  18   2     3787.46     4625.11    807.12 o
  19  18   2     4363.83     4570.33   1036.17 o
  20  18   2     1759.33     1265.44    826.59 o
  21  18   2     4336.93     4990.64    906.61 o
  22  18   2      785.36      532.61    840.86 o
  23  18   2    30910.42    34007.23   2805.04 o
   0  20   2     2641.38     5478.56   1541.72 o
   1  20   2    31028.65    32097.19   1357.49 o
   2  20   2     2751.00     5234.70   1054.94 o
   3  20   2      902.21      418.39    986.97 o
   4  20   2        8.72    -1108.93   1010.46 o
   5  20   2     6788.51     6544.14   1043.39 o
   6  20   2      940.47     1027.32    998.39 o
   7  20   2     9260.85    10958.29   1738.60 o
   8  20   2     3815.84     4430.47   1035.34 o
   9  20   2    31016.36    35431.92   1503.91 o
  10  20   2     3601.90     4412.22   1254.58 o
  11  20   2     7779.07     9365.32   1138.80 o
  12  20   2     8147.66     8869.82   1188.33 o
  13  20   2     7701.80     8415.05   1401.79 o
  14  20   2     9777.67    13502.76   1199.48 o
  15  20   2    10795.20    12191.71   1987.10 o
  16  20   2    13382.45    13715.29   1303.08 o
  17  20   2     8289.62    11702.52   1307.42 o
   0  22   2     1608.13      -26.11   1970.75 o
   1  22   2    17918.39    19570.32   1498.06 o
   2  22   2     1466.20     3289.50   1367.89 o
   3  22   2    35344.27    39781.27   4878.24 o
   4  22   2      178.58     1980.35   1345.61 o
   5  22   2    45918.75    47789.15   1823.69 o
   6  22   2      264.95      727.47   1700.34 o
   1   1   3    28580.16    27246.24   1505.62 o
   2   1   3    35779.96    33138.25   1226.35 o
   3   1   3   131271.36   123877.53   4776.27 o
   4   1   3     6384.52     6335.15    178.90 o
   5   1   3   129002.81   129344.27   3458.16 o
   6   1   3   215869.58   217821.31   3306.52 o
   7   1   3    31002.16    30078.71    461.43 o
   8   1   3   184678.94   183363.13   3303.97 o
  10   1   3    93363.76    95622.48   1387.66 o
  11   1   3    13969.92    14762.07    423.19 o
  12   1   3   101144.07   103924.95   1665.98 o
  13   1   3     7789.06     7663.64    213.23 o
  14   1   3   107395.46   110480.16   1382.74 o
  15   1   3     5981.89     6417.10    268.41 o
  16   1   3   129578.48   129547.16   1603.80 o
  17   1   3    70985.27    69642.47   1356.08 o
  18   1   3    25903.88    26409.31    461.06 o
  19   1   3   105755.34   111615.25   2889.98 o
  20   1   3    19972.40    20282.39    717.53 o
  21   1   3    74829.63    77386.95   2588.90 o
  22   1   3    53281.30    55735.82   1644.27 o
  23   1   3    19386.27    19815.87    484.87 o
  24   1   3     7564.08     7217.73    380.30 o
  25   1   3    24091.39    25695.71   1241.00 o
  26   1   3    10460.63    10979.51    564.39 o
  27   1   3    17977.79    17907.83    657.51 o
  28   1   3    19634.06    20342.88   1366.49 o
  29   1   3     6933.44     7383.54    456.71 o
  30   1   3    56107.61    56059.69   2138.11 o
  31   1   3    10871.25    10619.00    746.56 o
  32   1   3    30949.86    28955.96   1885.14 o
  33   1   3    12966.23    17033.83   1723.90 o
  34   1   3      894.76     -292.89    833.89 o
  35   1   3    15567.45    12757.55   2413.57 o
  36   1   3       82.20      243.25   1790.97 o
  37   1   3    11186.43    13907.31   2131.16 o
  38   1   3     8150.23     6863.92   2199.89 o
   1   3   3    15041.83    15605.95    333.28 o
   2   3   3    82564.50    77347.28   3238.18 o
   3   3   3    63441.14    62442.92   2433.38 o
   4   3   3    50218.71    49074.05   1251.78 o
   5   3   3    41315.51    42819.59   1026.51 o
   6   3   3    33491.06    33585.46    600.59 o
   7   3   3    64135.04    63777.82   1072.72 o
   8   3   3    48229.23    46434.03   1042.51 o
   9   3   3    91464.39    91280.29   1288.57 o
  10   3   3    45963.91    47229.39    649.27 o
  11   3   3   155487.45   155572.86   2283.58 o
  12   3   3    36554.38    38218.82    526.50 o
  13   3   3   125035.51   126501.72   1419.15 o
  14   3   3    30651.56    30293.74    763.94 o
  15   3   3    60498.05    61626.58   1792.88 o
  16   3   3    73769.01    76029.94   2143.78 o
  17   3   3    11962.08    12576.21    765.86 o
  18   3   3     8628.32     9544.20    397.84 o
  19   3   3     3252.56     3612.39    253.08 o
  20   3   3    43511.68    44350.66   1803.65 o
  21   3   3     9351.85    10472.30    466.61 o
  22   3   3    21542.46    23125.73    649.15 o
  23   3   3    14846.31    15139.99    936.22 o
  24   3   3    24325.34    23495.41    673.91 o
  25   3   3    51877.07    53397.64   3996.94 o
  26   3   3    68261.98    69838.14   6610.47 o
  27   3   3    63947.12    66868.19   3014.64 o
  28   3   3    23183.76    24410.99   2253.46 o
  29   3   3    53659.14    54917.91   3557.34 o
  30   3   3    16655.27    16725.92    992.65 o
  31   3   3    30662.56    30877.31   1111.29 o
  32   3   3     6104.09     4945.50   1573.39 o
  33   3   3    23260.87    28641.16   1969.09 o
  34   3   3      974.75     3724.80   1658.32 o
  35   3   3    11001.40    11889.90   1943.58 o
  36   3   3      835.60     -496.85   1875.46 o
  37   3   3     5433.43     7250.93   2142.56 o
  38   3   3     1875.63     2899.02   2252.26 o
   1   5   3     1530.14     1772.71    155.82 o
   2   5   3    31879.83    29637.93   1115.52 o
   3   5   3    19546.99    19314.16    636.25 o
   4   5   3    76482.96    71313.98   2418.59 o
   5   5   3    20924.99    20147.49    377.41 o
   6   5   3   124638.52   125391.95   2241.76 o
   7   5   3   117873.70   122826.94   2801.27 o
   8   5   3    24609.15    25235.63    566.74 o
   9   5   3    69512.48    72008.27   1325.09 o
  10   5   3   150368.47   152390.77   2414.54 o
  11   5   3    58153.46    57460.87    944.40 o
  12   5   3   234170.38   238295.52   3401.46 o
  13   5   3    58207.71    61113.77    759.07 o
  14   5   3    33611.98    33766.16    695.18 o
  15   5   3    62146.27    63865.28   1704.45 o
  16   5   3    41401.54    41958.18    871.86 o
  17   5   3    52283.39    55896.66   1525.60 o
  18   5   3   113000.17   117497.84   2883.67 o
  19   5   3    13297.46    14342.02    547.73 o
  20   5   3    77182.87    80015.88   2847.35 o
  21   5   3     4816.07     5240.73    535.07 o
  22   5   3    25985.74    26299.89   1203.74 o
  23   5   3    13138.70    12965.36    996.51 o
  24   5   3     4891.26     4853.65    463.78 o
  25   5   3    16592.90    17986.42   1045.07 o
  26   5   3    13049.73    12950.15    633.49 o
  27   5   3    18065.32    19558.96   2491.53 o
  28   5   3     1091.11     2657.38    755.31 o
  29   5   3    28940.05    28946.43   3410.50 o
  30   5   3      366.04     -915.16    811.23 o
  31   5   3    19451.49    18451.37   1648.12 o
  32   5   3    11350.12     8636.78   1902.02 o
  33   5   3     2540.39     2500.01   1792.92 o
  34   5   3    47612.46    54277.66   2746.11 o
  35   5   3      296.99     -863.45   1903.82 o
  36   5   3    32127.10    36760.49   2602.65 o
  37   5   3     3300.34     2933.08   2246.56 o
   1   7   3    37391.69    37752.12   1020.72 o
   2   7   3   159819.13   146943.41   8128.54 o
   3   7   3    38261.97    37138.09   1254.26 o
   4   7   3   167011.48   155402.30   5722.80 o
   5   7   3     1637.47     1868.56    267.51 o
   6   7   3    25785.66    24906.57    927.95 o
   7   7   3    19225.87    19667.88    507.48 o
   8   7   3     5197.00     5494.12    258.77 o
   9   7   3     7313.88     7159.97    301.93 o
  10   7   3    68128.28    70925.96    943.33 o
  11   7   3    45668.25    47605.82    800.68 o
  12   7   3    70052.05    70353.20   1173.25 o
  13   7   3    25673.34    27357.51    572.42 o
  14   7   3    26709.56    29491.13    802.22 o
  15   7   3    23621.97    25468.62    769.62 o
  16   7   3     1587.93     2344.36    574.25 o
  17   7   3    21227.13    22782.17    636.21 o
  18   7   3    50346.38    53109.91   1066.68 o
  19   7   3    15912.93    17213.40    579.52 o
  20   7   3   106176.73   112054.46   3578.60 o
  21   7   3    46817.37    47834.89   1028.88 o
  22   7   3    52324.55    52957.52   1110.81 o
  23   7   3    21122.06    21419.46    896.24 o
  24   7   3    36118.37    35493.41   1328.56 o
  25   7   3    21532.14    22187.57    885.11 o
  26   7   3    57261.16    57475.25   1230.43 o
  27   7   3    10123.79    10693.80    862.67 o
  28   7   3    22006.91    24612.16   1582.50 o
  29   7   3     6529.84     5925.54    912.37 o
  30   7   3     8770.53     8603.57   1041.87 o
  31   7   3    10382.02    10322.49   1057.94 o
  32   7   3    14959.37    15761.72   1196.74 o
  33   7   3    10689.80    12656.41   2032.87 o
  34   7   3    26924.21    26444.88   2530.32 o
  35   7   3     3845.72     1574.59   2307.78 o
  36   7   3    14188.29    17086.20   2626.51 o
   1   9   3    26315.81    24605.40    489.99 o
   2   9   3    15745.53    15085.12    821.97 o
   3   9   3    88287.85    82317.33   2366.74 o
   4   9   3    36457.32    36994.46   1249.25 o
   5   9   3    29363.31    29809.46    600.59 o
   6   9   3    16364.32    16271.69    668.97 o
   7   9   3     9721.53     9843.97    278.21 o
   8   9   3     2913.64     3515.04    277.66 o
   9   9   3    36057.26    37780.53    661.29 o
  10   9   3   101861.94   104666.28   2001.63 o
  11   9   3   100302.52   103440.77   1503.86 o
  12   9   3   189565.05   193023.11   2993.76 o
  13   9   3    70108.62    73716.84   1162.35 o
  14   9   3    50083.67    51534.69   1034.41 o
  15   9   3    18719.66    20040.04    627.42 o
  16   9   3     7666.92     8586.05    474.54 o
  17   9   3    11726.97    11381.32    562.66 o
  18   9   3     8862.17     8567.06    517.35 o
  19   9   3    13991.00    14303.56    593.66 o
  20   9   3       31.66      435.02    486.47 o
  21   9   3    16308.67    17684.31    657.75 o
  22   9   3    10415.37    10394.22    636.06 o
  23   9   3     5750.56     5165.72    565.56 o
  24   9   3    21671.84    20961.19   1072.90 o
  25   9   3    39777.49    39506.97   1021.56 o
  26   9   3    35618.83    36132.55    998.80 o
  27   9   3    44886.97    46317.35   1514.01 o
  28   9   3    31233.67    32463.32   1711.07 o
  29   9   3     6417.90     6842.25    742.33 o
  30   9   3    23684.76    24440.67   1692.83 o
  31   9   3     2403.02     4119.11   1158.86 o
  32   9   3     6747.20     6750.93   1240.85 o
  33   9   3     8642.54     8299.70   2439.23 o
  34   9   3    14012.48    18878.37   2668.68 o
  35   9   3     9085.89     7756.48   2697.94 o
   1  11   3    14462.75    13458.15    367.83 o
   2  11   3    38136.04    38157.66   1107.20 o
   3  11   3    42741.06    42282.45    970.59 o
   4  11   3    21152.12    20602.85    533.69 o
   5  11   3    31605.79    29570.86    930.93 o
   6  11   3    19357.99    19152.00    427.67 o
   7  11   3    33265.57    33858.85    615.77 o
   8  11   3    41865.88    41272.61   2162.06 o
   9  11   3    51204.54    49791.37   2894.80 o
  10  11   3    12351.88    11515.48    470.59 o
  11  11   3   134591.05   139241.22   2282.80 o
  12  11   3    14575.66    15599.16    726.62 o
  13  11   3    60539.52    63427.62   1915.13 o
  14  11   3    24494.83    25104.38    725.82 o
  15  11   3    21173.84    23464.64    713.51 o
  16  11   3    23666.63    24233.63    736.26 o
  17  11   3    56131.05    57621.98   1177.64 o
  18  11   3     2317.52     1697.45    482.93 o
  19  11   3    42388.76    42979.42   1017.32 o
  20  11   3    12025.47    12848.82    696.21 o
  21  11   3    19775.59    19997.55   1497.30 o
  22  11   3     7828.62     7777.35    949.18 o
  23  11   3    11033.66    12047.65    752.11 o
  24  11   3     6080.49     5803.02   1098.80 o
  25  11   3    13088.65    12868.78    725.62 o
  26  11   3    25729.27    25270.93    997.42 o
  27  11   3     8889.37     9703.84   1134.38 o
  28  11   3    16670.90    16713.81    904.16 o
  29  11   3     2353.74      997.27    752.09 o
  30  11   3    14375.36    14405.22    934.76 o
  31  11   3     4136.59     5595.01   1670.77 o
  32  11   3     4500.89     4371.11   1800.43 o
  33  11   3    20374.43    25315.07   2903.67 o
   1  13   3    33654.41    35074.84    965.38 o
   2  13   3     3881.80     4169.58    330.06 o
   3  13   3    87837.41    87378.05   1873.18 o
   4  13   3     8441.95     9555.08    406.23 o
   5  13   3    33196.90    33215.60   1022.45 o
   6  13   3    31899.02    29583.17   1022.67 o
   7  13   3     6543.38     6935.69    381.54 o
   8  13   3    49078.82    47762.79   1330.69 o
   9  13   3      861.30     1707.59    483.55 o
  10  13   3    21996.96    18449.29   1612.20 o
  11  13   3     8252.25     7739.42    514.50 o
  12  13   3     3727.88     3940.07    572.65 o
  13  13   3     2124.65     2200.46    461.57 o
  14  13   3    11609.99    12266.06    752.22 o
  15  13   3     4913.43     6205.16    582.90 o
  16  13   3    37495.02    39235.55   1176.24 o
  17  13   3     7309.54     8084.06   1102.89 o
  18  13   3    26637.58    27521.34   1601.24 o
  19  13   3    37872.04    38923.50   1033.67 o
  20  13   3    18983.00    20378.40    804.86 o
  21  13   3    57928.39    60574.79   1348.96 o
  22  13   3    18666.43    19471.08    813.87 o
  23  13   3     7615.83     9181.59    842.89 o
  24  13   3     9971.64     9996.56    885.31 o
  25  13   3    15835.46    16931.01    957.09 o
  26  13   3    10228.85    10576.82   1202.74 o
  27  13   3     9023.82    11472.36    924.29 o
  28  13   3    16763.89    16449.41    952.98 o
  29  13   3      329.68      363.53    816.21 o
  30  13   3    23346.09    21274.61   1077.58 o
   1  15   3     1329.00     1739.14    346.13 o
   2  15   3     1856.93     2380.96    362.96 o
   3  15   3     7220.03     7532.60    406.21 o
   4  15   3     8305.61     8383.48    424.63 o
   5  15   3    27576.79    27928.66   1077.10 o
   6  15   3    18116.43    19141.71    532.13 o
   7  15   3    74058.21    75777.57   2568.09 o
   8  15   3    18102.90    17529.13   1487.78 o
   9  15   3    27380.45    28550.91   1618.28 o
  10  15   3    15871.93    15827.56   1657.55 o
  11  15   3    65915.59    62847.46   4849.00 o
  12  15   3    24142.74    28864.64   3304.48 o
  13  15   3    50510.15    47385.92   3885.79 o
  14  15   3    18178.85    18899.66   2190.83 o
  15  15   3    34093.25    32843.32   2880.54 o
  16  15   3    10268.66    10579.39   1179.18 o
  17  15   3    44582.79    42617.21   1582.41 o
  18  15   3     5908.95     7171.71    771.61 o
  19  15   3     1503.60      118.55    708.52 o
  20  15   3     3875.29     2730.35    768.98 o
  21  15   3     9632.37     9838.63   1220.22 o
  22  15   3     7350.54     7554.20    880.68 o
  23  15   3     7051.00     7576.70    925.56 o
  24  15   3     1743.95      898.42    879.15 o
  25  15   3     7923.85     7323.69    926.60 o
  26  15   3     3476.17     3552.08   2195.39 o
  27  15   3    16857.67    15091.52   1091.04 o
   1  17   3    13074.36    14114.66    976.30 o
   2  17   3     2419.08     1456.15    709.63 o
   3  17   3    40602.15    40976.39    967.62 o
   4  17   3    15060.45    15816.38   1342.77 o
   5  17   3    20642.01    20018.10    956.22 o
   6  17   3     7691.49     8149.30    557.30 o
   7  17   3    59264.27    61055.12   1371.77 o
   8  17   3      596.58      445.78    399.80 o
   9  17   3    31883.64    33755.73   1190.03 o
  10  17   3      562.63      230.11    754.24 o
  11  17   3     6504.04     6376.35    717.58 o
  12  17   3     3183.13     1872.59    788.41 o
  13  17   3    11638.79    12243.28    769.80 o
  14  17   3     5394.67     7335.15   1175.48 o
  15  17   3    32292.55    33946.06   1415.22 o
  16  17   3     5357.88     6175.50   1592.82 o
  17  17   3    20192.03    23451.04   1178.97 o
  18  17   3     7016.81     7983.46    804.03 o
  19  17   3     2587.05     3525.18    789.93 o
  21  17   3    12368.58    14813.36    983.47 o
  22  17   3    13087.10    13447.90   1044.69 o
  23  17   3     3169.76     3008.43   1213.28 o
  24  17   3     3198.37     2657.15    910.45 o
   1  19   3     1130.67       -5.81    950.36 o
   2  19   3     2313.97     4050.24   1617.65 o
   3  19   3     4351.56     3308.26    969.54 o
   4  19   3    12882.17    13291.43   1117.79 o
   5  19   3    12617.28    13258.16   1109.69 o
   6  19   3    11901.71    11693.33   1660.72 o
   7  19   3    30085.53    32066.99   1412.23 o
   8  19   3    10286.14    10137.34   1083.90 o
   9  19   3     3302.74     5225.62   2395.34 o
  10  19   3    17098.54    16969.66   1191.74 o
  11  19   3     3675.80     5876.18   1919.65 o
  12  19   3    22638.33    23925.87   1289.70 o
  13  19   3     1079.19     1355.72   1065.86 o
  14  19   3    11037.43    13992.81   2706.19 o
  15  19   3    10709.28    11665.48   1458.44 o
  16  19   3     8934.25    12162.02   1287.82 o
  17  19   3    25012.78    24639.55   1379.58 o
  18  19   3    10713.22    12041.79   1893.69 o
   1  21   3     5721.09     7188.86   1279.04 o
   2  21   3     3231.23     3934.44   1817.83 o
   3  21   3    12728.69    12286.57   2174.08 o
   4  21   3     8550.72     8241.08   1345.31 o
   5  21   3      493.56      921.30   1279.63 o
   6  21   3    11039.58    11152.54   1315.24 o
   7  21   3     3072.61     2026.91   1298.49 o
   8  21   3    12776.02    15764.06   3051.93 o
   9  21   3      406.25     -745.19   1603.25 o
  10  21   3    17636.74    20018.91   2484.33 o
   0   0   4   331229.50   333424.28   8681.31 o
   2   0   4   127199.05   116085.62   9564.42 o
   4   0   4   127385.90   124235.14   7068.23 o
   6   0   4   230203.91   228125.05   7732.10 o
   8   0   4   531434.63   523939.88  14260.11 o
  10   0   4   310192.22   304621.91   6827.44 o
  12   0   4       14.04      500.62    396.24 o
  14   0   4   123046.27   118674.05   1943.67 o
  16   0   4    69098.30    67213.11   1222.34 o
  18   0   4     5130.31     5551.98    658.63 o
  20   0   4     3369.90     4037.10    451.51 o
  22   0   4    49424.16    48986.23   2373.58 o
  24   0   4    13537.09    13728.29    850.24 o
  26   0   4      207.64     1077.28    727.79 o
  28   0   4     4719.43     5444.65    755.40 o
  30   0   4    36871.21    33776.84   1367.95 o
   0   2   4   383142.13   374596.69  11110.71 o
   1   2   4    19999.50    20546.35    596.50 o
   2   2   4   145623.31   138975.72   5462.27 o
   3   2   4    31289.24    31285.76   1233.56 o
   4   2   4    24425.07    22775.80    891.39 o
   5   2   4    11865.87    10795.24    374.11 o
   6   2   4    89794.63    86788.75   2088.13 o
   7   2   4     1081.88      831.61    246.56 o
   8   2   4     2301.52     2183.97    188.34 o
   9   2   4    10387.71    11384.46    268.83 o
  10   2   4    10727.86    10604.04    245.14 o
  11   2   4    28561.49    28123.63    585.35 o
  12   2   4     2152.21     2749.61    207.21 o
  13   2   4    85383.84    87901.39    985.29 o
  14   2   4    12287.39    11953.36    455.34 o
  15   2   4    94507.52    93716.02   1334.06 o
  16   2   4     6496.91     6486.08    401.67 o
  17   2   4    76355.83    77335.70   1395.73 o
  18   2   4    47541.64    48408.93    681.27 o
  19   2   4    40204.58    40444.17   1270.16 o
  20   2   4    10155.38    10266.62    400.73 o
  21   2   4    29014.50    29346.29   1204.69 o
  22   2   4   112698.73   113179.22   3837.00 o
  23   2   4    10215.16    10440.58    689.22 o
  24   2   4    79256.91    80911.30   2068.55 o
  25   2   4    10343.67     9435.33    426.01 o
  26   2   4     8016.35     8765.43    748.79 o
  27   2   4      766.21     1073.02    388.50 o
  28   2   4    13555.66    13513.29    913.20 o
  29   2   4     2320.40     3222.27   2102.42 o
  30   2   4     9133.21     8494.74    802.77 o
  31   2   4      449.83     1102.65   1323.83 o
  32   2   4       27.02     -200.33   1338.39 o
  33   2   4     2736.67     3749.41   1509.91 o
  34   2   4      119.67     1323.53   1617.65 o
  35   2   4    12780.72    15318.03   1981.10 o
  36   2   4     2993.95       63.63   1877.11 o
  37   2   4    24375.33    20224.42   2173.48 o
   0   4   4    36360.96    36184.46    895.58 o
   1   4   4   254618.38   251696.30   6646.76 o
   2   4   4   156340.55   150551.33   5198.36 o
   3   4   4    43582.34    41472.48   1522.53 o
   4   4   4   314531.50   296293.88   9813.22 o
   5   4   4    10653.24    11136.49    358.28 o
   6   4   4    99968.13    96733.33   2657.86 o
   7   4   4    21048.96    21516.82    669.48 o
   8   4   4    13634.83    13470.27    278.06 o
   9   4   4     5645.18     5845.79    246.23 o
  10   4   4    30423.06    30320.80    442.52 o
  11   4   4     1829.65     1993.50    210.75 o
  12   4   4    53461.18    52967.27    693.49 o
  13   4   4     4420.02     4755.74    245.97 o
  14   4   4   188704.80   192973.47   3012.69 o
  15   4   4     8707.61     8880.55    295.82 o
  16   4   4    40287.70    42629.36    889.33 o
  17   4   4     7694.91     7690.40    292.13 o
  18   4   4    11643.84    12644.74    369.97 o
  19   4   4    31047.35    31399.07    956.86 o
  20   4   4    21811.49    22049.79   1098.68 o
  21   4   4    69025.53    70833.65   1375.64 o
  22   4   4     1314.49     1665.86    551.84 o
  23   4   4    72797.21    78125.44   3556.87 o
  24   4   4      964.82     1488.32    636.69 o
  25   4   4    59566.58    63127.54   1814.93 o
  26   4   4    20535.11    22244.45   1515.82 o
  27   4   4     4560.92     5202.08    580.10 o
  28   4   4    26393.52    26996.44   1453.26 o
  29   4   4     4307.23     4857.55   1135.81 o
  30   4   4      994.11     1328.09    765.83 o
  31   4   4     4949.29     5999.72   1450.79 o
  32   4   4    10496.32    12608.39   1609.25 o
  33   4   4     2302.32      981.55   1647.37 o
  34   4   4     1192.44     3860.91   1753.46 o
  35   4   4      763.27     2476.00   1849.35 o
  36   4   4    14133.83    14377.91   2125.91 o
   0   6   4    47765.44    47769.26   3038.88 o
   1   6   4    57478.91    56783.18   1153.24 o
   2   6   4    48509.69    48088.10    884.44 o
   3   6   4    28072.03    27618.94    879.84 o
   4   6   4   145592.98   134807.72   4186.12 o
   5   6   4    76964.27    73879.24   2297.57 o
   6   6   4   116088.16   115530.72   3433.01 o
   7   6   4   210902.41   205662.78   4981.93 o
   8   6   4     2194.62     2713.24    247.30 o
   9   6   4   229388.53   232185.33   4728.94 o
  10   6   4    16097.35    16262.00    351.93 o
  11   6   4    56475.49    55439.76    727.01 o
  12   6   4     1627.35     2073.28    234.87 o
  13   6   4     4583.15     4767.78    257.62 o
  14   6   4    11656.05    11758.52    489.50 o
  15   6   4    35153.62    36361.77    556.26 o
  16   6   4    26246.19    26321.20    503.26 o
  17   6   4     4162.37     5045.54    533.14 o
  18   6   4    97255.78    96938.52   2296.44 o
  19   6   4     5143.50     5207.45    518.95 o
  20   6   4    36117.45    36204.76    910.32 o
  21   6   4     3422.98     2946.31    539.54 o
  22   6   4    11880.82    11201.91    566.70 o
  23   6   4     1521.97     1940.89    539.30 o
  24   6   4    14324.29    14841.43   1298.63 o
  25   6   4     2348.15     2055.42    959.23 o
  26   6   4    14437.29    15415.65   1363.66 o
  27   6   4     1081.47     1210.59    642.70 o
  28   6   4    24799.84    24985.98    884.60 o
  29   6   4    12589.56    11840.82    729.31 o
  30   6   4     3248.82     3776.86   1318.21 o
  31   6   4    32372.20    36218.48   1878.68 o
  32   6   4     5054.17     6654.44   1800.58 o
  33   6   4    18157.84    21082.31   2187.58 o
  34   6   4     2993.29    -1593.79   1990.10 o
  35   6   4     1192.49     -175.57   2020.12 o
   0   8   4   111152.75   107255.25   6525.09 o
   1   8   4    49513.88    47540.28   2139.56 o
   2   8   4    27786.90    25714.77    642.64 o
   3   8   4     1862.53     1686.73    231.94 o
   4   8   4    18246.46    18067.80    466.67 o
   5   8   4    75485.75    68762.05   2931.63 o
   6   8   4     1893.83     2405.28    308.46 o
   7   8   4    43476.25    41970.95   1199.42 o
   8   8   4    34539.62    34245.70    763.24 o
   9   8   4     3116.89     3492.70    408.62 o
  10   8   4    66628.91    66977.12    940.20 o
  11   8   4      873.06     1634.24    374.57 o
  12   8   4    16323.93    15688.33    416.40 o
  13   8   4     6550.76     7102.79    568.78 o
  14   8   4     9046.49     9499.08    417.57 o
  15   8   4    29041.17    30332.74    782.75 o
  16   8   4    54411.34    56484.64   1002.02 o
  17   8   4    85786.07    86829.35   1382.75 o
  18   8   4    95581.90   100382.10   2324.71 o
  19   8   4    33838.71    35870.69    921.33 o
  20   8   4    39209.16    42101.87   1016.98 o
  21   8   4      957.45     1387.67    721.24 o
  22   8   4    15106.15    14607.39    839.93 o
  23   8   4    14129.70    13743.52    939.79 o
  24   8   4     8586.32     8215.14    718.23 o
  25   8   4     5574.98     6863.27    951.00 o
  26   8   4     4542.42     6268.73    671.35 o
  27   8   4     9648.67     9530.97    729.76 o
  28   8   4    11684.83    13148.34   1082.71 o
  29   8   4    13097.50    13458.33   1805.97 o
  30   8   4      715.39     -790.43   1103.93 o
  31   8   4     3425.79     1948.77   1357.97 o
  32   8   4     9398.14    11907.01   2067.68 o
  33   8   4     1434.24     1573.69   2255.41 o
  34   8   4    11151.52    12042.81   2315.74 o
   0  10   4     8971.84     9168.38    616.15 o
   1  10   4   170075.31   160904.48   5083.89 o
   2  10   4      258.15     1070.12    334.07 o
   3  10   4   240188.89   231726.67   7361.11 o
   4  10   4    10940.44    11734.34    455.27 o
   5  10   4   174762.98   165489.61   6224.83 o
   6  10   4     5396.02     5613.57    336.78 o
   7  10   4    12841.17    13152.39    412.25 o
   8  10   4    41973.11    40979.50   1368.22 o
   9  10   4    19400.17    18963.38    729.87 o
  10  10   4    33945.89    33310.99    599.76 o
  11  10   4     2824.52     2881.78    295.21 o
  12  10   4     1550.06     1423.08    311.83 o
  13  10   4    45324.51    47807.28    933.04 o
  14  10   4    22986.32    24579.55    649.71 o
  15  10   4    49000.86    49896.52   1150.98 o
  16  10   4     5651.52     5364.13    495.30 o
  17  10   4     8120.95     8290.75    913.15 o
  18  10   4     3482.11     3548.35    552.40 o
  19  10   4    36946.14    39568.84   1005.91 o
  20  10   4     7052.83     6543.78    786.22 o
  21  10   4    32311.96    34132.37    977.25 o
  22  10   4     1624.03      917.75    622.80 o
  23  10   4    16331.88    18480.95    814.33 o
  24  10   4      876.72      619.45    676.16 o
  25  10   4    20068.71    20620.60   1329.48 o
  26  10   4     4437.49     3910.10    982.49 o
  27  10   4    25730.67    26307.43   1117.78 o
  28  10   4     3154.34     1780.64   2310.41 o
  29  10   4     3241.44     4221.53    938.42 o
  30  10   4      768.10     1449.54   1153.89 o
  31  10   4     2469.41     2235.68   1530.77 o
  32  10   4     6181.20     6804.61   2186.76 o
   0  12   4    34954.22    32229.51   2776.99 o
   1  12   4    21604.62    21348.21    828.16 o
   2  12   4    14424.52    13869.35    632.75 o
   3  12   4    16692.49    15792.27    400.53 o
   4  12   4    30432.83    29728.89    746.81 o
   5  12   4    68990.84    69488.79   1621.81 o
   6  12   4    77409.45    71184.64   2624.03 o
   7  12   4    26297.94    25854.38   1177.02 o
   8  12   4    22885.50    23610.45    558.26 o
   9  12   4     1036.93     1268.02    463.66 o
  10  12   4    15071.04    15334.07    438.58 o
  11  12   4      594.41      504.39    456.64 o
  12  12   4    22947.17    21363.50    852.02 o
  13  12   4     6747.61     7069.82    493.47 o
  14  12   4    18685.84    18209.85    568.01 o
  15  12   4     1383.50     1115.04    668.29 o
  16  12   4     9864.91    10856.03    676.37 o
  17  12   4    21218.25    23590.05    870.89 o
  18  12   4    11397.70    11926.43    725.84 o
  19  12   4    24055.20    24649.23    868.54 o
  20  12   4    27090.25    28088.54    929.83 o
  21  12   4      534.19      268.45    669.82 o
  22  12   4    58040.87    60655.01   1399.89 o
  23  12   4     7708.97     7877.22    782.60 o
  24  12   4    40446.07    43455.02   1391.93 o
  25  12   4     5717.67     6823.07    922.57 o
  26  12   4     2129.93     3877.46    945.74 o
  27  12   4     9801.41    10267.42   1005.96 o
  28  12   4     7494.22     7902.53   1029.73 o
  29  12   4     6701.77     7451.50   1085.66 o
  30  12   4     7801.48     5351.38   1355.87 o
   0  14   4     2396.63     3592.45   1036.84 o
   1  14   4    93366.21    91187.21   2248.38 o
   2  14   4     7425.16     8113.70    346.32 o
   3  14   4    11592.12    11678.33    367.15 o
   4  14   4    11982.71    11046.84    689.56 o
   5  14   4     1169.06      902.40    281.93 o
   6  14   4    16883.28    17250.18    968.95 o
   7  14   4    26792.19    27648.82   1142.86 o
   8  14   4    46194.69    41665.59   1788.49 o
   9  14   4    69990.31    66394.34   3205.07 o
  10  14   4    23158.58    23967.52    805.91 o
  11  14   4    20667.46    22568.34    807.69 o
  12  14   4     9048.04     9664.44   1446.58 o
  13  14   4     1809.36     2496.82    541.52 o
  14  14   4    72901.70    70798.73   4306.19 o
  15  14   4     6963.58     9167.32    870.52 o
  16  14   4    61381.78    60219.92   4322.97 o
  17  14   4     4406.71     4833.18    632.14 o
  18  14   4    18224.03    20678.91   1172.03 o
  19  14   4    12190.99    11956.59    849.10 o
  20  14   4     8706.86     8278.74    825.26 o
  21  14   4      665.48     1459.78    894.54 o
  22  14   4     3999.69     5716.17    939.47 o
  23  14   4    14150.30    15279.14   1080.81 o
  24  14   4     6457.15     5922.11   1055.63 o
  25  14   4     2390.19     5303.29   1628.68 o
  26  14   4     3925.97     4865.53   1106.52 o
  27  14   4     2779.96     3471.65   2030.62 o
   0  16   4    84330.70    87691.10   3932.79 o
   1  16   4    46864.84    48748.29   2294.55 o
   2  16   4    69290.27    69767.59   1201.69 o
   3  16   4     5346.32     5574.75    642.98 o
   4  16   4    28391.72    27387.19    711.08 o
   5  16   4     6528.09     7724.13    829.60 o
   6  16   4     4967.63     5209.99    518.68 o
   7  16   4    13782.54    14803.34   1576.46 o
   8  16   4     2233.19     2345.54    505.90 o
   9  16   4    39812.34    38238.43   2002.49 o
  10  16   4     3591.92     3729.16    530.72 o
  11  16   4     8285.96     7315.46    665.55 o
  12  16   4     8629.33     7699.98    665.87 o
  13  16   4    19940.87    19396.78    814.14 o
  14  16   4     9252.78     9533.50   1261.49 o
  15  16   4    25513.31    26459.88   1059.95 o
  16  16   4    11624.55    12607.33   1601.37 o
  17  16   4     2820.38     3085.62   2223.60 o
  18  16   4     9553.42    10139.82   1065.90 o
  19  16   4     3736.78     6940.15   1852.50 o
  20  16   4      954.01     1904.71   1082.00 o
  21  16   4     5089.03     4763.71   1579.54 o
  22  16   4    12699.21    13898.25   1537.22 o
  23  16   4    15348.43    14061.50   1279.87 o
  24  16   4    15453.89    16207.17   2956.57 o
   0  18   4     6404.67     7859.87   1609.10 o
   1  18   4    25610.91    25706.83   1321.17 o
   2  18   4     5368.47     5140.48   1058.04 o
   3  18   4     5054.51     4009.81   1061.69 o
   4  18   4      943.73      981.05   2193.51 o
   5  18   4    34050.70    38390.30   1486.14 o
   6  18   4     2216.44     4573.40   1463.54 o
   7  18   4    12086.78    13970.75   1679.33 o
   8  18   4     8184.18    10258.16   1078.90 o
   9  18   4      377.89     -451.38   1509.16 o
  10  18   4     5514.37     4331.65   1613.75 o
  11  18   4     3751.42     3517.10   1108.48 o
  12  18   4     1746.48     2247.73   1073.39 o
  13  18   4    16121.97    18369.04   1320.57 o
  14  18   4     1371.40     -375.72   1157.18 o
  15  18   4     9378.75    10519.48   1352.35 o
  16  18   4      671.31     2444.57   1240.63 o
  17  18   4     1486.09     3377.18   1170.32 o
  18  18   4     2423.89     1879.29   2076.39 o
  19  18   4     4479.64     2036.99   1923.70 o
   0  20   4    35776.04    36886.39   2269.37 o
   1  20   4      480.69     -628.84   1225.16 o
   2  20   4    25797.45    24740.01   2965.05 o
   3  20   4    12465.05    15782.83   1374.76 o
   4  20   4    21624.71    22801.47   1524.41 o
   5  20   4     7724.07     8726.61   1878.68 o
   6  20   4    24602.52    26275.39   1652.32 o
   7  20   4     3763.37     7142.25   1314.30 o
   8  20   4    22525.17    23946.72   2203.79 o
   9  20   4    21675.05    22939.44   1503.00 o
  10  20   4     7288.85     7773.76   1824.51 o
  11  20   4     1506.07     1865.55   1450.35 o
   1   1   5    11495.59    12421.14    439.95 o
   2   1   5    15270.06    14619.66    457.89 o
   3   1   5    83871.71    81356.99   3123.28 o
   4   1   5     9418.94     9965.45    386.85 o
   5   1   5    82344.45    75988.62   2851.71 o
   6   1   5   109644.23   100853.41   3742.74 o
   7   1   5    41665.13    40208.22    734.11 o
   8   1   5    67982.98    65367.25   1165.67 o
   9   1   5     7143.90     7742.62    305.88 o
  10   1   5     9815.29    10517.65    345.13 o
  11   1   5    18129.91    17463.43    398.96 o
  12   1   5     1223.80     1787.23    276.58 o
  13   1   5    26199.93    25354.55    487.89 o
  14   1   5    16287.64    16346.53    415.62 o
  15   1   5    32324.47    33279.32    578.57 o
  16   1   5    77001.70    76607.03   1004.59 o
  17   1   5    40712.21    40537.64    728.02 o
  18   1   5    32260.42    31229.09    586.37 o
  19   1   5    57999.76    57935.20    846.12 o
  20   1   5     8693.72     8440.63    414.82 o
  21   1   5    29110.47    28806.85    598.84 o
  22   1   5     6061.39     5804.57    497.72 o
  23   1   5     4610.47     4816.09    561.29 o
  24   1   5    19498.75    18811.17    710.99 o
  25   1   5     9129.37     8146.76    912.14 o
  26   1   5    33086.12    30568.05   1236.95 o
  27   1   5    20943.14    21668.26    857.15 o
  28   1   5    48059.65    44060.19   1854.15 o
   1   3   5     3158.56     2833.69    269.20 o
   2   3   5    92415.15    90542.68   2910.23 o
   3   3   5     8071.81     7665.77    264.52 o
   4   3   5    36298.64    34045.07   1083.97 o
   5   3   5     1625.56     1543.36    224.29 o
   6   3   5     9789.82     9872.63    293.41 o
   7   3   5    60495.64    58135.97   2153.26 o
   8   3   5    39576.54    39026.56    825.79 o
   9   3   5   132293.91   130548.13   2243.15 o
  10   3   5    33301.86    33183.11    549.16 o
  11   3   5   153311.09   153491.30   2738.62 o
  12   3   5    62435.75    63776.07   1276.32 o
  13   3   5   117823.54   118436.02   1540.50 o
  14   3   5    32018.33    32965.40    592.15 o
  15   3   5    60774.43    60549.05    954.27 o
  16   3   5    18587.10    18987.26    441.08 o
  17   3   5    23142.82    23312.08    444.00 o
  18   3   5     1579.64     1569.56    285.00 o
  19   3   5     5152.35     5504.78    349.76 o
  20   3   5    31679.36    32969.38    595.46 o
  21   3   5    37044.99    37189.37    822.21 o
  22   3   5    39092.43    40751.91   2159.00 o
  23   3   5    17724.31    17951.40    599.94 o
  24   3   5    14360.16    13028.62    703.19 o
  25   3   5    11952.06    12834.72    502.83 o
  26   3   5    24071.63    23324.09   1368.07 o
  27   3   5     7851.42     8798.40    690.79 o
  28   3   5     7395.11     7416.74    694.61 o
  29   3   5     4912.98     4492.06   1268.31 o
  30   3   5     9902.21    10202.02   1427.23 o
  31   3   5    12581.51    13648.61   1497.60 o
  32   3   5     8348.39     9946.92   1480.20 o
  33   3   5    18087.23    15698.74   1826.39 o
   1   5   5     1067.41     1461.51    164.14 o
   2   5   5    19388.16    20464.94    612.99 o
   3   5   5     9921.33     9964.92    426.95 o
   4   5   5    10667.87    10689.16    307.54 o
   5   5   5    39710.57    37744.15   1379.14 o
   6   5   5    20753.21    18652.32    679.74 o
   7   5   5    63441.21    61624.20   2057.11 o
   8   5   5     1695.05     1961.96    260.70 o
   9   5   5    11995.24    11575.96    385.27 o
  10   5   5   118198.54   118371.46   2638.39 o
  12   5   5   159307.94   156049.56   2381.74 o
  13   5   5      899.83     1005.62    275.66 o
  14   5   5    36662.29    36214.82    928.98 o
  15   5   5    18477.54    19194.17    781.12 o
  16   5   5    12279.44    13257.59    389.10 o
  17   5   5    35335.95    36260.50    628.52 o
  18   5   5    18340.14    18701.32    616.51 o
  19   5   5     8880.72     8404.56    390.13 o
  20   5   5    31671.78    31915.84    579.34 o
  21   5   5     7539.54     7223.34    425.78 o
  22   5   5    28134.15    28079.27    630.81 o
  23   5   5     8650.13     8462.74    404.43 o
  24   5   5    15882.56    16212.19    748.94 o
  25   5   5    22749.84    23973.04   1204.96 o
  26   5   5     4204.39     5501.84    693.50 o
  27   5   5    25024.65    24734.88    984.77 o
  28   5   5     8296.07     7654.08    958.07 o
  29   5   5    24818.76    26777.92   1276.97 o
  30   5   5    24221.24    22844.95   1250.45 o
  31   5   5    12533.79     9901.60   1596.34 o
  32   5   5    17232.96    18467.51   1858.80 o
  33   5   5     5576.73     7211.61   1854.75 o
  34   5   5    33554.55    31614.62   2357.45 o
   1   7   5     3899.85     4208.03    304.02 o
   2   7   5   106009.96   103306.15   3203.38 o
   3   7   5     7391.74     7682.62    282.19 o
   4   7   5   147452.19   140962.44   4644.63 o
   5   7   5     2630.86     2957.59    419.74 o
   6   7   5    72735.92    70776.16   2587.39 o
   7   7   5    14008.36    13877.66    572.87 o
   8   7   5    31369.49    29957.25    811.48 o
   9   7   5    14336.04    14609.28    411.87 o
  10   7   5    10560.46    10995.67    339.24 o
  11   7   5    12667.50    13049.03    431.61 o
  12   7   5    11427.96    11322.07    444.22 o
  13   7   5     6708.83     6782.71    362.18 o
  14   7   5    16298.40    16257.96    434.03 o
  15   7   5    16088.50    16263.93    519.12 o
  16   7   5    45507.39    45855.12   1107.94 o
  17   7   5    26130.46    27431.84    649.55 o
  18   7   5    62972.05    66586.02   1061.05 o
  19   7   5     9905.04    10262.54    609.31 o
  20   7   5    68670.09    70882.09   2540.43 o
  21   7   5     5529.90     6511.30   1332.27 o
  22   7   5    16082.80    15554.97   1146.51 o
  23   7   5     7491.55     8875.65    685.97 o
  24   7   5    17880.51    19113.24    913.07 o
  25   7   5    19114.26    19383.57    991.60 o
  26   7   5    61770.69    65918.49   1772.38 o
  27   7   5    12231.54    13132.32    934.06 o
  28   7   5    25414.47    26938.95   1021.31 o
  29   7   5     4529.01     4662.27   1027.13 o
  30   7   5     9432.26    12933.61   1146.57 o
  31   7   5     2402.45     1691.48   1383.56 o
  32   7   5     3546.12     3679.68   1165.37 o
   1   9   5    30962.08    29045.08    976.69 o
   2   9   5    10026.91     9671.90    538.28 o
   3   9   5    46755.28    44403.05   1654.01 o
   4   9   5       32.80      108.24    442.41 o
   5   9   5    24203.35    22774.81   1056.32 o
   6   9   5    27722.35    27332.25   1191.12 o
   7   9   5     2470.54     2766.03    292.42 o
   8   9   5    24941.93    23713.88    876.21 o
   9   9   5     8097.43     8120.19    539.05 o
  10   9   5    77355.16    75879.26   2301.91 o
  11   9   5    39795.05    39339.43   1438.31 o
  12   9   5   114901.93   112971.42   3368.39 o
  13   9   5    23096.42    24779.85    895.48 o
  14   9   5    41500.68    42198.36    988.28 o
  15   9   5      502.29      597.14    423.16 o
  16   9   5    26039.23    26209.56    900.56 o
  17   9   5     1023.60     1075.48    524.30 o
  18   9   5    22851.61    23981.24    759.41 o
  19   9   5    10219.28    11584.41   1084.66 o
  20   9   5     5242.17     5176.06    722.77 o
  21   9   5    22634.67    24085.38    929.91 o
  22   9   5     2949.86     3353.64    721.14 o
  23   9   5    16346.92    13589.31   1204.01 o
  24   9   5     8521.16    10716.96   1027.50 o
  25   9   5    27500.15    30539.74   1412.98 o
  26   9   5    20002.08    21136.85    953.21 o
  27   9   5    22247.42    22985.29   1031.31 o
  28   9   5    10695.95     9949.61    913.49 o
  29   9   5    12088.62    13525.49   1071.43 o
  30   9   5     1461.12     -232.28   1759.76 o
  31   9   5     9784.38    10188.29   2538.80 o
   1  11   5     5776.00     5621.92    364.34 o
   2  11   5    21414.78    20860.79    938.01 o
   3  11   5     8833.50     8868.74    409.41 o
   4  11   5     4119.66     3605.19    351.01 o
   5  11   5     7495.51     7280.18    426.83 o
   6  11   5      334.13      -98.46    596.95 o
   7  11   5      688.95      836.28    369.71 o
   8  11   5     9530.69     9513.61    383.83 o
   9  11   5    20861.66    21472.38    590.57 o
  10  11   5    33390.64    32688.48    985.68 o
  11  11   5   107884.52   106088.58   3022.88 o
  12  11   5    33831.75    34408.55   1580.31 o
  13  11   5    71425.18    69566.05   1571.18 o
  14  11   5    25890.12    25173.11   1021.49 o
  15  11   5     3731.23     4883.75    512.99 o
  16  11   5     4423.08     4799.87    580.28 o
  17  11   5     8602.18    10454.49   1115.87 o
  18  11   5     1030.41     1025.81    590.93 o
  19  11   5    18650.53    18255.43    881.15 o
  20  11   5    17158.00    17797.15    903.89 o
  21  11   5    20602.98    20710.04    961.32 o
  22  11   5    18581.57    17665.26    932.13 o
  23  11   5    12149.84    11815.61    879.51 o
  24  11   5     4483.73     5551.53   1025.24 o
  25  11   5     9139.66    10808.00   1259.98 o
  26  11   5     3304.64     5506.69   1035.97 o
  27  11   5     5650.95     3585.59   1124.09 o
  28  11   5     1368.60      348.55   1361.85 o
  29  11   5     8128.98     9849.16   1066.66 o
   1  13   5    18626.22    18022.81    561.74 o
   2  13   5     8262.24     8157.56    490.23 o
   3  13   5    68721.91    66211.52   2594.04 o
   4  13   5    18222.83    18579.48    833.45 o
   5  13   5    12351.72    12189.08   1146.50 o
   6  13   5    38491.25    37774.76   1328.40 o
   7  13   5    12197.75    12906.25    653.53 o
   8  13   5    43024.71    42044.46   1297.16 o
   9  13   5     4696.60     4635.45    397.39 o
  10  13   5    23591.70    22242.37    739.10 o
  11  13   5     1348.49     1489.70    400.61 o
  12  13   5    26717.70    28249.65    823.26 o
  13  13   5     1782.03     2356.96    731.95 o
  14  13   5    25696.93    24873.29   1105.32 o
  15  13   5    14674.76    14565.22    741.68 o
  16  13   5    21564.91    20691.41   1208.29 o
  17  13   5    15554.79    14659.30   1304.77 o
  18  13   5    18332.82    16483.46    975.32 o
  19  13   5    31703.57    34261.57   1147.35 o
  20  13   5    12946.35    14505.05   1298.49 o
  21  13   5    23569.42    23743.17   1199.77 o
  22  13   5     9765.56    10287.78   1143.93 o
  23  13   5      887.62      253.27   1646.39 o
  24  13   5     3300.73     6033.79   1255.78 o
  25  13   5    13339.35    11470.26   1270.92 o
  26  13   5     3891.94     3364.40   1335.01 o
   1  15   5     3172.80     3186.00    381.46 o
   2  15   5      884.58     1096.64    362.71 o
   3  15   5     7869.07     7688.42    551.93 o
   4  15   5     5569.79     5570.19    440.98 o
   5  15   5    44740.82    44476.99   1090.28 o
   6  15   5     7669.32     8345.46    462.46 o
   7  15   5    60847.37    59726.17   1858.10 o
   8  15   5     9002.15     9105.00    617.11 o
   9  15   5     4076.59     2906.46    600.28 o
  10  15   5     5009.13     5098.47    994.36 o
  11  15   5    20580.66    18715.08    928.72 o
  12  15   5     2589.69     3505.16    577.57 o
  13  15   5     6336.05     7735.98    905.02 o
  14  15   5     4719.59     5964.18    864.15 o
  15  15   5    13555.07    14188.50    950.62 o
  16  15   5     6913.98     7082.44   1329.37 o
  17  15   5    29581.60    26590.88   2273.28 o
  18  15   5     4193.75     4889.92   1152.84 o
  19  15   5     4457.19     5752.76   1126.58 o
  20  15   5      697.44     2766.46   1229.71 o
  21  15   5      899.97     1601.88   1846.05 o
  22  15   5     1193.57      830.06   1261.35 o
  23  15   5     7704.96     7023.64   1273.96 o
   1  17   5     6458.78     6039.53    807.68 o
   2  17   5     4593.79     4715.06    949.33 o
   3  17   5    14796.65    16737.47    912.61 o
   4  17   5     3797.65     3473.15    787.53 o
   5  17   5     1110.67     1274.30   1145.48 o
   6  17   5     6980.11     7966.26    879.56 o
   7  17   5    26727.36    28635.86   1086.69 o
   8  17   5     3012.15     3124.63    867.08 o
   9  17   5    21931.35    22581.46   1556.71 o
  10  17   5      688.64      769.46   1457.53 o
  11  17   5    31416.52    31975.16   1457.78 o
  12  17   5      886.62     1574.82   1777.54 o
  13  17   5    34134.42    37849.48   1610.79 o
  14  17   5     1575.33     2239.05   1201.94 o
  15  17   5    19592.60    17331.48   1391.39 o
  16  17   5     9128.41    12205.69   3047.20 o
  17  17   5     6898.58     9405.73   1851.30 o
  18  17   5    13484.22    15196.29   1456.53 o
   1  19   5     3082.93     1256.38   1283.51 o
   2  19   5     3600.76     5481.31   2328.34 o
   3  19   5     5076.31     5504.41   1318.90 o
   4  19   5     1064.21     2039.69   1272.37 o
   5  19   5     7300.39     4912.98   1956.64 o
   6  19   5      882.81     2541.13   1408.62 o
   7  19   5    21525.85    23689.15   1951.91 o
   8  19   5     6605.94     3853.67   1391.44 o
   9  19   5     7142.71     9673.57   2789.63 o
  10  19   5    17892.54    20052.14   1579.54 o
   0   0   6    42766.66    43342.60   1676.63 o
   2   0   6     5151.67     4875.00    443.19 o
   4   0   6    82472.88    79996.99   3801.14 o
   6   0   6    82132.49    77267.82   5509.86 o
   8   0   6    39807.84    37336.02   1772.52 o
  10   0   6     1771.04     1202.66    462.48 o
  12   0   6    52741.29    52890.74   1131.73 o
  14   0   6   139001.05   135610.81   2702.02 o
  16   0   6   114268.58   109777.84   1960.46 o
  18   0   6    56297.66    53083.34   1198.16 o
  20   0   6    20935.68    20021.52    832.76 o
  22   0   6    60595.47    61597.26   3518.92 o
  24   0   6    19338.04    18703.92   1036.68 o
   0   2   6   153797.00   158273.77   3198.01 o
   1   2   6   104284.56   100880.88   3183.27 o
   2   2   6    51777.02    49307.82   1773.35 o
   3   2   6    83581.45    80719.02   2580.86 o
   4   2   6    15894.92    15090.96    797.08 o
   5   2   6    79370.81    72684.44   2192.61 o
   6   2   6    14780.76    14370.76    570.42 o
   7   2   6   123185.74   114049.80   3406.75 o
   8   2   6    25578.04    23537.28    934.73 o
   9   2   6    63159.13    59633.02   2522.89 o
  10   2   6    43634.53    42215.39   1241.83 o
  11   2   6    15039.72    14671.59    465.56 o
  12   2   6     6252.94     6565.78    467.22 o
  13   2   6     2693.10     2525.51    367.89 o
  14   2   6    62057.32    60571.02    903.33 o
  15   2   6     7894.20     7526.30    436.82 o
  16   2   6    15101.11    13574.97    487.64 o
  17   2   6    10758.25    10922.01    658.63 o
  18   2   6    12979.50    13045.83    617.63 o
  19   2   6     8416.21     8732.18    548.57 o
  20   2   6    13744.52    13715.64    593.32 o
  21   2   6     7273.11     8214.78    542.21 o
  22   2   6    58475.43    58517.54   1355.18 o
  23   2   6     2368.23     1736.37    733.49 o
  24   2   6    41542.75    40397.89   1384.17 o
  25   2   6     4375.63     4837.73    910.35 o
  26   2   6     6676.71     6181.68   1008.80 o
  27   2   6     2434.39     1271.61   1350.70 o
  28   2   6     3122.76     2312.28   1481.85 o
   0   4   6   104543.23    99128.63   5591.24 o
   1   4   6   113936.52   110056.63   2248.38 o
   2   4   6    37208.77    36798.65   1092.69 o
   3   4   6    39609.30    37761.02   1049.96 o
   4   4   6    18025.07    18199.00    800.03 o
   5   4   6     4828.50     4854.42    311.65 o
   6   4   6    37932.16    35679.09   1274.58 o
   7   4   6    10151.67    10532.19    547.29 o
   8   4   6    88654.63    82683.02   2572.32 o
   9   4   6     9891.50    10457.12    445.50 o
  10   4   6    76034.89    73513.52   1800.46 o
  11   4   6     1527.09     1319.63    362.41 o
  12   4   6    11394.36    11769.21    435.95 o
  13   4   6     8043.69     7320.78    419.51 o
  14   4   6      708.60      680.39    432.89 o
  15   4   6    11478.41    11939.68    465.92 o
  16   4   6     2383.00     2269.18    410.40 o
  17   4   6     1044.72      911.44    458.62 o
  18   4   6    31149.17    31940.88    600.43 o
  19   4   6    10700.77    11295.45    449.75 o
  20   4   6    14601.79    15554.81    716.05 o
  21   4   6    35118.61    35481.95   1115.10 o
  22   4   6    17029.19    17957.80    555.05 o
  23   4   6    39701.57    40342.07   1498.68 o
  24   4   6    25296.01    26081.42    858.24 o
  25   4   6    25016.75    25796.71    887.44 o
  26   4   6     6750.37     7495.27    713.13 o
  27   4   6     2405.53     1946.14   1446.28 o
  28   4   6     6590.78     3552.08   1523.57 o
  29   4   6      204.46    -1956.49   1597.09 o
  30   4   6     8013.19     5908.79   1672.88 o
   0   6   6    28789.60    28769.77   1449.97 o
   1   6   6    45401.71    46508.60   1502.11 o
   2   6   6    17677.40    18134.85    739.49 o
   3   6   6    48121.32    47649.29   1792.23 o
   4   6   6    50089.54    51007.61   1118.42 o
   5   6   6    44100.35    43146.07   1027.65 o
   6   6   6    24276.50    24241.82   1060.22 o
   7   6   6    34816.79    34949.20   1027.98 o
   8   6   6    12078.21    11808.76    491.05 o
   9   6   6     5546.95     6174.47    339.21 o
  10   6   6    11666.48    10745.63    451.71 o
  11   6   6     8626.77     7945.41    442.65 o
  12   6   6      719.96      694.71    651.97 o
  13   6   6    34505.41    35379.23    682.10 o
  14   6   6    14102.30    15392.50    429.68 o
  15   6   6    65018.96    66830.98   1306.25 o
  16   6   6    24316.63    24653.65    676.96 o
  17   6   6    39797.41    39389.24   1171.61 o
  18   6   6    52013.75    52889.68   1383.18 o
  19   6   6     9717.58    10225.59    578.92 o
  20   6   6    23005.88    22875.91    578.38 o
  21   6   6     2017.47     2088.06    424.01 o
  22   6   6     7298.49     7659.42    659.82 o
  23   6   6     9251.49     8108.03    679.47 o
  24   6   6     9116.78     9594.04   1282.45 o
  25   6   6      355.55      217.69    653.12 o
  26   6   6    10249.32    10380.60    787.44 o
  27   6   6     3461.23     4428.53   1195.53 o
  28   6   6     8111.98     7228.42   1535.57 o
  29   6   6    13361.22    13960.44   1745.80 o
  30   6   6      540.48     1278.37   1664.02 o
  31   6   6     6845.99     2314.38   1735.15 o
   0   8   6    38851.39    38229.55   2051.11 o
   1   8   6     7272.63     7782.29    602.46 o
   2   8   6    81904.49    78154.83   2677.90 o
   3   8   6     8878.79     8896.11    572.67 o
   4   8   6   149626.75   146042.27   4190.37 o
   5   8   6    48499.52    49796.59   1811.06 o
   6   8   6    76842.80    76374.96   1894.99 o
   7   8   6    49621.36    48790.46   1652.67 o
   8   8   6    18633.13    18964.01   1300.95 o
   9   8   6    28337.67    28362.47   1260.36 o
  10   8   6    12335.37    12835.26    583.79 o
  11   8   6      391.22      -44.86    374.39 o
  12   8   6    13125.21    13215.27    578.65 o
  13   8   6    13180.42    13689.56    707.88 o
  14   8   6    43599.33    43116.49   2010.26 o
  15   8   6    26745.02    27197.49   1520.41 o
  16   8   6     4189.78     5021.25    892.17 o
  17   8   6    44405.74    44480.17   1159.70 o
  18   8   6    15254.48    15802.86    800.94 o
  19   8   6    20268.75    20899.63    710.79 o
  20   8   6    11594.86    11872.64    885.94 o
  21   8   6     3684.75     2899.09    849.45 o
  22   8   6     5913.52     6075.18    689.86 o
  23   8   6     7953.70     8936.75    794.62 o
  24   8   6     3858.70     3903.04    744.24 o
  25   8   6     1391.64     3478.69   1026.53 o
  26   8   6     7521.42     8399.04   1915.15 o
  27   8   6     1912.61     2228.59   1658.02 o
  28   8   6    17559.94    17889.17   1782.27 o
  29   8   6     3714.94     5182.04   1710.69 o
   0  10   6    38078.46    35322.71   2908.92 o
   1  10   6    39375.32    37708.09   1542.92 o
   2  10   6     5328.74     5767.45    380.07 o
   3  10   6     9124.29     8094.28    431.61 o
   4  10   6    26851.98    25551.14    953.36 o
   5  10   6     2498.52     2766.20    435.81 o
   6  10   6    13337.22    14044.40    677.92 o
   7  10   6    22732.68    22340.86   1164.29 o
   8  10   6    10852.17    10742.16    488.49 o
   9  10   6    51376.73    50712.14   1551.41 o
  10  10   6     5984.93     5290.58    715.73 o
  11  10   6    27775.39    26140.14   1232.17 o
  12  10   6     5039.90     5003.23    479.41 o
  13  10   6     4780.65     4247.22    474.03 o
  14  10   6    15155.51    15897.37    868.96 o
  15  10   6     1317.29     1169.78    531.42 o
  16  10   6     6043.61     6906.02    637.61 o
  17  10   6    19314.02    20525.71    807.42 o
  18  10   6     3460.88     5580.74    686.60 o
  19  10   6    38197.98    40818.78   1214.09 o
  20  10   6      253.15      670.58   1287.39 o
  21  10   6    28477.33    29542.88   1243.21 o
  22  10   6     9244.14    11105.60   1322.82 o
  23  10   6    28032.50    28855.15   1858.50 o
  24  10   6     8513.16    10137.62   1166.25 o
  25  10   6    19366.04    19393.71   1288.29 o
  26  10   6     1489.47     2337.09   5071.22 o
  27  10   6    12910.21    15355.33   1346.16 o
   0  12   6   109625.63   104139.86   4933.02 o
   1  12   6     3362.70     5364.42    807.32 o
   2  12   6    95269.48    91561.28   2736.60 o
   3  12   6     2668.64     2304.24    641.73 o
   4  12   6    33444.01    33382.77    864.48 o
   5  12   6    26472.59    24848.28    656.53 o
   6  12   6    14682.08    14757.27    511.43 o
   7  12   6     7203.42     8129.52    482.18 o
   8  12   6    33075.65    32268.21    761.99 o
   9  12   6    12733.82    13531.08    565.46 o
  10  12   6    22414.75    22325.62   1263.80 o
  11  12   6     1202.77     1267.67    510.56 o
  12  12   6     1608.90     1764.89    559.72 o
  13  12   6     3246.95     3974.35    550.30 o
  14  12   6    14735.06    14701.92    969.06 o
  15  12   6    13885.70    13955.11    730.77 o
  16  12   6     6498.70     7788.80    861.16 o
  17  12   6    28282.51    30518.93   1312.48 o
  18  12   6     2965.03     3297.18   1369.84 o
  19  12   6    23348.35    25587.62   1819.03 o
  20  12   6     6035.65     8408.19   1947.59 o
  21  12   6      545.45      715.45   1005.27 o
  22  12   6    15966.69    17309.36   1335.59 o
  23  12   6     1030.50     2484.69   1215.03 o
  24  12   6    17890.36    19917.15   1482.78 o
  25  12   6     1257.69     4308.08   1369.73 o
   0  14   6    22850.98    22102.15    836.17 o
   1  14   6     3439.53     2757.21    678.09 o
   2  14   6    12370.79    10366.59    519.01 o
   3  14   6    16241.63    14810.13   1119.97 o
   4  14   6    17722.22    16333.79    981.22 o
   5  14   6    28599.41    28579.93   1335.36 o
   6  14   6    37970.05    37748.66   1579.66 o
   7  14   6     6846.39     6193.35    506.82 o
   8  14   6    23131.15    22929.88   1554.48 o
   9  14   6     4336.04     5562.84    714.06 o
  10  14   6     7383.57     9030.00    875.45 o
  11  14   6     1756.36     4097.24    822.56 o
  12  14   6      301.29     1387.74    817.13 o
  13  14   6    24776.42    26053.54   1774.71 o
  14  14   6    10890.23    12813.50   1175.75 o
  15  14   6    23178.23    21937.74   1371.16 o
  16  14   6    25899.31    28899.99   1514.86 o
  17  14   6     3237.11     3377.16   1007.32 o
  18  14   6    14756.27    12901.77   1454.26 o
  19  14   6     3765.09     1235.70   1284.42 o
  20  14   6     5298.95     7237.57   1267.46 o
  21  14   6     2736.07     2755.21   1637.09 o
   0  16   6     3411.53     3872.86   1071.92 o
   1  16   6    21994.26    22258.40   1774.70 o
   2  16   6     9121.97     9478.78   1182.47 o
   3  16   6     3708.72     2190.19    728.21 o
   4  16   6     5708.64     4653.78    768.76 o
   5  16   6    11299.92    11710.03    852.85 o
   6  16   6    15906.12    15447.80   1098.45 o
   7  16   6     5430.68     5243.13    928.68 o
   8  16   6    14798.60    16088.75   1396.46 o
   9  16   6     7700.80     8010.61   1004.03 o
  10  16   6    15092.33    15449.27   1079.68 o
  11  16   6     1276.93       70.20   1062.91 o
  12  16   6     7242.71     9135.12   1714.58 o
  13  16   6    17562.57    17286.22   2532.50 o
  14  16   6     8206.61    10096.68   1871.41 o
  15  16   6    22589.42    23121.45   1580.05 o
  16  16   6     1891.92     2948.25   3014.64 o
   0  18   6    19803.14    23064.61   2265.76 o
   1  18   6    61396.45    62213.92   3702.07 o
   3  18   6    16509.87    18751.72   1680.75 o
   4  18   6     5487.34     7710.08   1829.16 o
   5  18   6     6295.76     7691.85   2308.98 o
   6  18   6     4515.47     3456.40   1451.87 o
   7  18   6    10482.39    12939.58   3830.45 o
   8  18   6     2464.61     3935.27   2734.48 o
   1   1   7     4717.49     5444.97    413.92 o
   2   1   7    33876.33    31492.30   1277.03 o
   3   1   7    22926.22    21701.73    986.26 o
   4   1   7    15403.58    13737.92    505.79 o
   5   1   7    19818.30    18330.61    577.98 o
   6   1   7    44077.27    42506.55   1433.22 o
   7   1   7     3809.05     3512.55    407.82 o
   8   1   7    50695.11    46130.77   1513.65 o
   9   1   7    18455.70    18891.46    664.98 o
  10   1   7    28947.30    26862.59    627.26 o
  11   1   7    33719.31    31905.56   1015.03 o
  12   1   7    31137.94    28432.76    852.87 o
  13   1   7    34398.45    33149.49    732.56 o
  14   1   7    32970.69    32294.63    802.01 o
  15   1   7    11253.84    10157.92    654.60 o
  16   1   7    35942.88    36594.12    841.74 o
  17   1   7      303.28     1052.57    582.10 o
  18   1   7    12773.85    12263.32    722.28 o
  19   1   7     2452.87     3460.15    687.62 o
  20   1   7    20383.15    20586.52    818.17 o
  21   1   7      399.95     -249.13    657.08 o
  22   1   7    14143.20    13691.43    761.82 o
  23   1   7     6081.03     7171.61    847.18 o
  24   1   7     3662.23     3494.48   1046.01 o
  25   1   7    23430.34    24656.08   1352.28 o
  26   1   7      330.72     1569.93   1639.86 o
  27   1   7    28713.17    30603.21   2083.14 o
  28   1   7     7045.98     5924.54   1839.14 o
   1   3   7     2035.24     1623.45    375.17 o
   2   3   7     9825.49     9839.48    513.15 o
   3   3   7     4393.26     4152.02    410.06 o
   4   3   7     7256.38     6981.76    432.09 o
   5   3   7    26462.53    25554.47    731.02 o
   6   3   7    37839.03    36751.89   1355.52 o
   7   3   7    30546.78    30195.50    721.01 o
   8   3   7    20558.17    19866.54    920.10 o
   9   3   7    13512.89    13005.15    665.21 o
  10   3   7     7130.18     6742.26    433.70 o
  11   3   7    24191.84    22944.39   1097.00 o
  12   3   7    20750.29    18395.85    805.84 o
  13   3   7    18960.83    17320.20    582.62 o
  14   3   7      128.49     -485.12    505.96 o
  15   3   7    16401.13    17046.54    652.82 o
  16   3   7    33184.62    33066.78   1047.09 o
  17   3   7    31959.53    31959.03    953.82 o
  18   3   7    42401.04    41419.19   1705.98 o
  19   3   7    28451.37    27956.13    957.06 o
  20   3   7    16711.31    15574.14    741.51 o
  21   3   7    20377.82    20452.16    791.02 o
  22   3   7     4999.24     5756.34    975.09 o
  23   3   7    13896.51    13285.70   1102.44 o
  24   3   7     4627.05     5195.40   1492.65 o
  25   3   7     8743.43     7032.44   1567.38 o
  26   3   7     5452.85     5619.17   1694.78 o
  27   3   7     7013.84     7542.80   1753.76 o
  28   3   7     2858.73     4185.79   1826.39 o
  29   3   7    12868.56    13657.01   2042.32 o
   1   5   7      691.09      885.27    378.44 o
   2   5   7    39490.45    38162.59   1638.11 o
   3   5   7    23520.85    23204.58    562.53 o
   4   5   7    28873.20    28377.61   1207.73 o
   5   5   7    21932.33    20364.28   1121.17 o
   6   5   7     7326.75     6369.29    455.47 o
   7   5   7    32123.04    31618.59    919.63 o
   8   5   7    30344.59    28378.47    814.48 o
   9   5   7    18223.12    16266.17    533.46 o
  10   5   7    39723.87    38344.98   1492.14 o
  11   5   7     8692.21     7930.66    804.04 o
  12   5   7    58827.16    53745.55   2125.62 o
  13   5   7    12625.93    12986.83    609.38 o
  14   5   7    38613.34    37470.13    826.37 o
  15   5   7    20081.17    21219.77    731.70 o
  16   5   7    19770.96    19043.89    735.70 o
  17   5   7    12128.13    12523.42    698.89 o
  18   5   7     7866.97     7985.86    710.41 o
  19   5   7    20665.65    19923.04    877.83 o
  20   5   7    11055.24    11726.96   1067.76 o
  21   5   7    20455.53    19589.98   1141.25 o
  22   5   7     1820.62     2437.57    988.63 o
  23   5   7     6102.09     5902.45   1266.96 o
  24   5   7    17873.72    18853.47   1309.63 o
  25   5   7      492.26     4691.64   1666.72 o
  26   5   7    39778.82    39820.98   2236.05 o
  27   5   7     1232.31     1328.94   1866.75 o
  28   5   7    17415.06    17700.85   2022.22 o
   1   7   7     4680.23     4978.98    419.98 o
   2   7   7    22310.63    20434.30    565.82 o
   3   7   7     2259.79     2741.33    540.93 o
   4   7   7    25923.42    24026.43    768.46 o
   5   7   7      673.50      848.49    438.22 o
   6   7   7    26459.98    26652.70    757.64 o
   7   7   7     1738.91     1143.36    466.46 o
   8   7   7    10208.82    11332.63    698.32 o
   9   7   7     2095.25     1816.04    454.09 o
  10   7   7    53244.34    49554.77   2317.86 o
  11   7   7     8849.32     8476.84    855.32 o
  12   7   7    60592.81    58161.02   2408.51 o
  13   7   7    10678.42    10893.10    712.23 o
  14   7   7    18886.94    16695.75    735.12 o
  15   7   7     5468.18     5426.82    612.47 o
  16   7   7     3278.22     4510.30    757.14 o
  17   7   7     5515.87     6545.14   1101.33 o
  18   7   7    10187.97    11641.92   1932.29 o
  19   7   7    11108.37    10670.08   1125.96 o
  20   7   7     4409.65     3992.72   2098.45 o
  21   7   7     8308.30    10087.04   1146.61 o
  22   7   7     7162.48     7924.91   1900.59 o
  23   7   7     9417.93    11480.03   1251.45 o
  24   7   7    12902.50    12154.93   2640.24 o
  25   7   7     7424.83     9203.07   1735.15 o
  26   7   7    22997.66    24895.80   1984.70 o
  27   7   7     5609.78     5065.00   1859.85 o
   1   9   7     3008.83     2622.22    456.61 o
   2   9   7    27254.22    29717.02   1209.18 o
   3   9   7    10540.17    11197.56    510.86 o
   4   9   7    33741.90    34312.77   1351.61 o
   5   9   7    16274.53    17166.86    645.40 o
   6   9   7     2193.00     2058.99    503.82 o
   7   9   7    21558.34    22452.35    823.45 o
   8   9   7     2514.00     3152.40    840.10 o
   9   9   7    20754.27    21060.14    947.15 o
  10   9   7     4383.45     4478.67    758.24 o
  11   9   7    43027.52    43124.22   3101.52 o
  12   9   7     8119.75     8142.50    604.69 o
  13   9   7    21204.57    20364.66   1295.12 o
  14   9   7      271.69      805.47    503.89 o
  15   9   7    10001.02    10428.49   1545.09 o
  16   9   7     1390.01     3383.84    839.42 o
  17   9   7    21195.46    20664.13   1597.58 o
  18   9   7    12881.05    15259.26   1009.11 o
  19   9   7    12847.07    14252.01   1230.89 o
  20   9   7    35092.78    35982.56   1634.16 o
  21   9   7     4468.34     3217.38   2039.85 o
  22   9   7    25346.92    25001.60   1703.94 o
  23   9   7      414.04       72.78   1696.28 o
  24   9   7    11297.75    11160.55   2930.98 o
  25   9   7     3932.17     5202.45   1844.69 o
   1  11   7    14061.52    14309.57    649.63 o
   2  11   7     1388.68     2131.07    771.27 o
   3  11   7    32681.65    33756.74   1413.86 o
   4  11   7     6857.70     5299.14    557.60 o
   5  11   7     2009.51     2466.80    529.18 o
   6  11   7    15500.44    15650.94   1042.13 o
   7  11   7    13225.58    12896.02    640.07 o
   8  11   7     4796.24     4524.28    631.83 o
   9  11   7    33795.45    35119.96   1049.37 o
  10  11   7     2687.92     3653.15    984.55 o
  11  11   7    54757.41    53204.64   1974.87 o
  12  11   7     7767.86     7352.37    668.36 o
  13  11   7    36429.42    36440.81   1395.56 o
  14  11   7     2094.41     2060.81    685.87 o
  15  11   7    27074.42    25401.54   1573.05 o
  16  11   7    14695.30    15778.34   1791.84 o
  17  11   7     8420.25     8520.09   1441.78 o
  18  11   7    16220.13    17660.01   1154.66 o
  19  11   7     6102.86     7040.35   1257.72 o
  20  11   7    10759.51    11530.71   1398.19 o
  21  11   7     3521.83     1969.81   1284.59 o
  22  11   7     5691.60     6341.06   1423.32 o
   1  13   7     3427.77     3257.62    570.01 o
   2  13   7     4660.53     4653.87    583.31 o
   3  13   7     3598.23     2885.17    643.22 o
   4  13   7     6811.13     6617.27    698.30 o
   5  13   7    13853.07    14789.50    857.02 o
   6  13   7     8022.57     8414.25    859.83 o
   7  13   7     7995.14     9217.83   1082.43 o
   8  13   7    10082.40    10092.52    881.49 o
   9  13   7     3863.46     4206.75   1096.52 o
  10  13   7     6827.45     6939.62    877.19 o
  11  13   7    33551.13    33294.97   1213.38 o
  12  13   7     2750.49     4917.04    947.92 o
  13  13   7    23018.95    23409.54   1141.92 o
  14  13   7     3226.99     4793.74   1078.19 o
  15  13   7     3659.61     5793.04   1059.21 o
  16  13   7     9511.90     8945.76   1413.95 o
  17  13   7     6450.76     7008.43   1298.08 o
  18  13   7     4469.16     7713.59   1429.34 o
  19  13   7      909.78     2952.92   1413.59 o
   1  15   7     6335.30     8115.23   1397.51 o
   2  15   7     6182.81     8054.09   1299.05 o
   3  15   7    30283.97    32933.64   1581.59 o
   4  15   7     5204.81     5406.01   1258.22 o
   5  15   7    19366.00    19340.77   2407.95 o
   6  15   7     2220.01     4225.95   1299.40 o
   7  15   7    20997.50    20796.71   1436.29 o
   8  15   7     7604.30     8841.35   1647.52 o
   9  15   7     9954.21    11366.91   1392.52 o
  10  15   7    12429.59    10623.48   2109.33 o
  11  15   7      249.63      800.37   1284.09 o
  12  15   7    13273.75    15524.11   1658.39 o
  13  15   7     3201.16     3242.66   1641.89 o
   0   0   8   191192.53   174515.16  18626.20 o
   2   0   8   131600.75   124658.59   9660.51 o
   4   0   8    41158.41    41814.84   1446.56 o
   6   0   8    35552.27    37139.15   1413.12 o
   8   0   8    18464.71    19318.27   1353.25 o
  10   0   8    18447.85    17298.16   1051.18 o
  12   0   8     3490.36     4737.77    974.16 o
  14   0   8     1089.94      702.54    949.88 o
  16   0   8    12008.39     9835.82   1117.70 o
  18   0   8    38229.58    35510.89   2295.85 o
  20   0   8    11008.35     9173.80   1697.19 o
  22   0   8    44633.78    39636.25   2407.12 o
  24   0   8    42152.76    39864.20   2449.74 o
   0   2   8     4474.13     6549.69   1051.18 o
   1   2   8     1762.45      947.07    579.24 o
   2   2   8     3803.29     3293.82    537.37 o
   3   2   8     7627.07     6051.07    695.18 o
   4   2   8    21807.71    20915.87    699.28 o
   5   2   8    14670.35    15110.61    653.96 o
   6   2   8     8879.26    10083.69    611.96 o
   7   2   8    16846.39    18601.91    901.27 o
   8   2   8    52303.46    52419.86   1135.51 o
   9   2   8    12415.15    11486.44    707.48 o
  10   2   8    36596.98    36339.66    965.63 o
  11   2   8     8483.34     8532.02   1167.69 o
  12   2   8     5203.16     5485.79    694.22 o
  13   2   8    11425.39    11993.85    749.39 o
  14   2   8    45433.52    44455.42   1103.17 o
  15   2   8    16319.29    15396.93    851.07 o
  16   2   8    17267.12    16381.08    835.96 o
  17   2   8    14964.19    14740.65    938.49 o
  18   2   8     4580.04     5905.31    971.39 o
  19   2   8    12179.81    12011.76   1287.00 o
  20   2   8     8122.64     6802.44    992.16 o
  21   2   8    14572.64    15696.50   1297.69 o
  22   2   8     1499.26     2216.42   1276.82 o
  23   2   8    19764.57    18811.00   1424.40 o
  24   2   8      329.90      654.11   1955.74 o
  25   2   8     5265.50     4653.23   1829.69 o
   0   4   8    21091.78    18462.35   1421.16 o
   1   4   8     9958.70     9477.48    963.60 o
   2   4   8    21558.83    20817.91    696.82 o
   3   4   8    28401.44    28594.18    789.55 o
   4   4   8    60580.37    59788.59   1428.79 o
   5   4   8     8099.11     8106.77    619.27 o
   6   4   8    59831.11    58826.41   1643.19 o
   7   4   8    14513.73    14369.43    779.99 o
   8   4   8    13102.16    13927.51   1121.05 o
   9   4   8    19837.10    18866.43    808.84 o
  10   4   8     4903.39     5085.90    679.05 o
  11   4   8     3250.69     2480.36    674.83 o
  12   4   8     9038.98     8463.72   1066.79 o
  13   4   8    19737.40    20512.15   1179.57 o
  14   4   8     7841.06     8572.46   1034.58 o
  15   4   8    25276.00    25032.37    948.59 o
  16   4   8      859.97       18.39    948.14 o
  17   4   8    10128.89    10275.09    969.92 o
  18   4   8     8908.65     7594.29    997.64 o
  19   4   8     4832.28     3898.05    960.47 o
  20   4   8     1920.19     2177.53   1114.19 o
  21   4   8    10954.30     8995.64   1293.48 o
  22   4   8     7597.22     9948.87   1861.05 o
  23   4   8    12686.93    15234.75   2051.18 o
  24   4   8    10539.55    10819.52   1998.51 o
   0   6   8    18211.56    17368.27    937.48 o
   1   6   8    90470.71    86806.11   3512.65 o
   2   6   8    16068.55    15374.93    794.69 o
   3   6   8    23374.10    22330.41    828.50 o
   4   6   8    23686.04    24819.18   1235.41 o
   5   6   8     6501.46     6742.23    632.30 o
   6   6   8    10320.49    10054.25    727.19 o
   7   6   8    12557.30    11953.25    666.99 o
   8   6   8    10956.58    10147.77    673.46 o
   9   6   8     7118.65     8008.59    732.36 o
  10   6   8    12070.93    11835.32    771.77 o
  11   6   8     5639.02     5338.84    728.40 o
  12   6   8     1944.35     2542.92    732.35 o
  13   6   8    11927.35    14114.67    818.27 o
  14   6   8    19040.02    19692.31    898.80 o
  15   6   8    14334.95    14111.36   1675.65 o
  16   6   8     8926.52     9939.89   1810.71 o
  17   6   8    13413.79    14418.29   2851.60 o
  18   6   8    13460.71    13223.62   1300.09 o
  19   6   8     4683.25     3514.14   1207.21 o
  20   6   8    10108.40    11032.05   1354.80 o
  21   6   8     4140.27     2661.08   1694.71 o
  22   6   8     6461.78     9998.54   1884.76 o
  23   6   8    13076.82    16911.23   2171.08 o
   0   8   8    35911.73    31468.32   2139.19 o
   1   8   8     8977.96     9890.12    681.24 o
   2   8   8     5509.50     4848.65    630.56 o
   3   8   8     6585.91     7212.61    665.42 o
   4   8   8     3016.98     2023.60    678.73 o
   5   8   8     1961.40     1937.30    641.33 o
   6   8   8     4560.99     5544.44    742.33 o
   7   8   8    10182.60    10405.77    796.37 o
   8   8   8    28104.85    26996.90    991.70 o
   9   8   8    30272.40    28645.88   1121.93 o
  10   8   8    24211.84    23761.81   1532.03 o
  11   8   8     3295.46     2738.63   1045.27 o
  12   8   8     5324.50     5036.57   1107.72 o
  13   8   8     5998.45     7856.00   1137.64 o
  14   8   8    14789.20    14792.52   2541.35 o
  15   8   8    14481.03    13060.43   1239.35 o
  16   8   8     8062.95     7466.10   1257.88 o
  17   8   8     8705.36     8542.73   1289.07 o
  18   8   8    20964.47    22608.71   1486.75 o
  19   8   8     8985.70    10200.01   1325.52 o
  20   8   8    12417.80     9977.69   1415.80 o
  21   8   8     7198.84     8344.73   2687.89 o
   0  10   8    28156.46    25507.46   2042.55 o
   1  10   8    31623.90    28258.29   1827.96 o
   2  10   8     6817.31     7189.93    797.05 o
   3  10   8    46360.03    47676.72   1672.05 o
   4  10   8     4293.23     4302.13   1122.98 o
   5  10   8    68040.87    70075.64   2036.03 o
   6  10   8     5288.60     6112.21    934.25 o
   7  10   8    45255.01    44165.87   1543.68 o
   8  10   8     1150.20     1458.47    931.10 o
   9  10   8     9753.42     8481.60   2311.08 o
  10  10   8     1985.98     2330.68    936.14 o
  11  10   8     3535.37     3207.01   1178.03 o
  12  10   8      376.22     2239.10   1178.97 o
  13  10   8     1835.56     1321.54   1259.77 o
  14  10   8     2247.73      812.40   1197.38 o
  15  10   8      612.43     1601.63   1269.53 o
  16  10   8     3165.25       35.27   1325.16 o
  17  10   8    10598.87    14354.10   3072.72 o
  18  10   8     8382.95     4287.63   2781.52 o
   0  12   8     6489.31     6235.92   1832.84 o
   1  12   8     2196.78     2750.80   2180.44 o
   2  12   8    10754.79    12193.02   1334.41 o
   3  12   8     9158.95    11752.06   1354.64 o
   4  12   8     8074.45     6768.93   1742.80 o
   5  12   8    13700.41    14498.07   1347.39 o
   6  12   8     1362.62     2774.41   1249.78 o
   7  12   8     1836.69     1791.39   1241.13 o
   8  12   8     6235.11     6822.01   1315.87 o
   9  12   8     9614.43     8996.89   1366.46 o
  10  12   8     7099.22     6734.80   1361.73 o
  11  12   8     1118.15     -885.88   1312.18 o
  12  12   8    14704.20    11958.78   2204.69 o
  13  12   8     8991.18     7714.96   1410.38 o
  14  12   8    28516.22    30134.11   1672.70 o
   0  14   8    25112.70    26331.58   2333.14 o
   1  14   8    27092.31    28826.98   1988.83 o
   2  14   8     9432.97     9719.81   2533.92 o
   3  14   8     5309.50     5253.75   1489.42 o
   4  14   8     6763.93     8127.21   1527.52 o
   5  14   8     3181.51     2106.49   1467.51 o
   6  14   8    12887.68    11933.19   1591.77 o
   7  14   8    10833.44    11294.00   1542.46 o
   1   1   9     3093.96     3128.16    846.23 o
   2   1   9    11009.45    11670.40    823.41 o
   3   1   9    12494.21    13510.69    849.64 o
   4   1   9     1878.03     1179.98   1089.29 o
   5   1   9     5532.64     5247.45    889.25 o
   6   1   9     8388.28     9046.34    837.43 o
   7   1   9     7398.04     8054.84    849.22 o
   8   1   9    16409.29    18411.36    937.94 o
   9   1   9    16582.96    14410.48    909.78 o
  10   1   9     5501.68     6889.56    882.22 o
  11   1   9    23141.55    22268.21   1014.12 o
  12   1   9     8543.83     8091.75    909.14 o
  13   1   9    21117.40    21507.54   1035.52 o
  14   1   9     5162.86     5488.58    935.14 o
  15   1   9     8864.09     8474.39   1434.18 o
  16   1   9    14029.09    15868.44   1169.10 o
  17   1   9     2551.22     1082.84   1723.97 o
  18   1   9     5720.78     3613.41   1403.57 o
  19   1   9    12433.23    10528.30   2151.79 o
  20   1   9     6738.30     4915.94   1473.34 o
   1   3   9     2345.53     4357.50    771.20 o
   2   3   9     7138.12     6435.67    783.11 o
   3   3   9    26223.33    25968.31    976.72 o
   4   3   9     7962.77     8544.95    956.28 o
   5   3   9    29577.75    29752.45   1022.89 o
   6   3   9     8744.86     7900.16    836.86 o
   7   3   9    15543.43    14491.05    890.34 o
   8   3   9     1771.39     2999.10    823.03 o
   9   3   9     9144.25     7874.58   1008.09 o
  10   3   9     6984.41     7261.99    891.39 o
  11   3   9    15260.22    16371.16   1152.84 o
  12   3   9    18600.21    16801.47   1003.05 o
  13   3   9    16956.66    18679.09   1037.07 o
  14   3   9     7697.68     7196.44   1174.34 o
  15   3   9    17322.35    16660.72   1726.09 o
  16   3   9     5678.23     7376.06   1129.78 o
  17   3   9    15702.08    17402.84   1442.33 o
  18   3   9     4342.38     5812.57   3268.69 o
  19   3   9    18717.81    17394.70   1625.93 o
   1   5   9     1549.83     1417.05    892.24 o
   2   5   9    22760.83    22998.57    972.48 o
   3   5   9     4967.04     6179.81    821.52 o
   4   5   9    28131.29    26692.12   1019.78 o
   5   5   9     1106.21     1419.29   1412.54 o
   6   5   9     4278.55     5364.17    848.61 o
   7   5   9     4859.09     5089.31    832.05 o
   8   5   9     1002.07     2004.59   1213.16 o
   9   5   9     5216.41     7453.99    921.43 o
  10   5   9     1460.96     2445.50   1083.49 o
  11   5   9     3038.78     2001.68    921.24 o
  12   5   9      994.28     1450.78    980.72 o
  13   5   9     4233.36     5067.40   1047.74 o
  14   5   9     1055.46      889.45   1211.40 o
  15   5   9     7353.98     6031.06   1138.95 o
  16   5   9      195.28      644.65   1123.01 o
  17   5   9     3049.13     2202.59   1186.01 o
  18   5   9     8218.31     8205.76   2040.97 o
   1   7   9     1997.12     3258.48    877.97 o
   2   7   9      350.16     1651.56    849.09 o
   3   7   9     4106.61     4008.97   1052.95 o
   4   7   9     3829.98     2629.46    964.59 o
   5   7   9     2636.04     4145.08    906.02 o
   6   7   9    11136.22    11489.76    978.73 o
   7   7   9     4830.47     4310.58   1425.47 o
   8   7   9    32359.28    28571.69   1198.59 o
   9   7   9     2909.81     4726.36    998.56 o
  10   7   9    40522.56    41566.40   1682.16 o
  11   7   9     5938.65     8258.01   2499.56 o
  12   7   9    42865.09    44705.25   1835.01 o
  13   7   9     2494.49     3286.00   1314.63 o
  14   7   9    15782.33    14189.14   2858.13 o
  15   7   9     3808.33     4845.06   1415.66 o
  16   7   9    12738.62    13275.36   3701.77 o
   1   9   9      436.12     4234.09   1977.57 o
   2   9   9    12096.55    12956.24   1369.22 o
   3   9   9     1722.54      907.03   1235.13 o
   4   9   9    21941.44    21017.40   1459.97 o
   5   9   9      501.79     2503.38   1312.21 o
   6   9   9     9056.98     8573.48   1375.50 o
   7   9   9     2962.75     3381.54   3203.79 o
   8   9   9    11097.79     8759.72   1416.68 o
   9   9   9     5518.33     5656.00   1421.67 o
  10   9   9     3561.24     1978.22   1381.43 o
  11   9   9    20033.01    20940.90   1649.36 o
  12   9   9     1872.90     3428.70   1434.27 o
   1  11   9     3811.37     6688.78   1463.25 o
   2  11   9     1460.01     2478.99   2030.39 o
   3  11   9    15181.91    13964.70   1522.17 o
   4  11   9     6898.94     7186.35   2940.29 o
   5  11   9     8816.78    10095.59   1641.36 o
   6  11   9     8518.40     9550.50   1503.99 o
   0   0  10    23737.19    24670.86   2222.85 o
   2   0  10     5896.18     7507.98   1467.58 o
   4   0  10    19090.35    18003.59   1586.42 o
   6   0  10    10262.56    10004.31   1530.10 o
   8   0  10    15167.38    14726.07   1587.07 o
  10   0  10    14776.93    13533.27   1592.79 o
   0   2  10     3825.74     6798.43   2791.43 o
   1   2  10    37179.95    37536.07   1294.10 o
   2   2  10      631.89      307.19   1011.10 o
   3   2  10    30461.29    29286.04   1788.11 o
   4   2  10     9776.29     7933.16   1072.51 o
   5   2  10     9831.29    10809.25   1118.30 o
   6   2  10    13828.84    14415.39   1714.79 o
   7   2  10     5996.59     6160.94   1356.79 o
   8   2  10    17863.83    17923.80   1176.08 o
   9   2  10     4775.08     6069.61   1114.97 o
  10   2  10     6661.91     7723.14   1276.15 o
  11   2  10     2466.78     4226.82   1529.16 o
   0   4  10    24770.61    22749.09   1731.74 o
   1   4  10      677.47       22.30   1052.13 o
   2   4  10    14676.09    14999.28   1131.23 o
   3   4  10     4510.68     6491.38   1081.21 o
   4   4  10     2676.33     1648.87   1043.00 o
   5   4  10    10116.44     8644.07   1074.57 o
   6   4  10      325.14      924.75   1510.50 o
   7   4  10    11298.32    10960.31   1173.21 o
   8   4  10    11017.46    14047.62   1313.15 o
   9   4  10     7180.58     7077.24   1560.09 o
   1   6  10     3972.83     3440.66   1372.60 o
   2   6  10     7657.66     5178.51   1112.59 o
   3   6  10     7181.16     8723.46   1131.11 o
   4   6  10     5091.47     7714.27   1988.07 o
   5   6  10    14182.55    16993.98   1354.43 o
 
